# Supplementary material for: N-[4-(4-Nitro­phen­oxy)phen­yl]propionamide
Source: Acta Crystallogr Sect E Struct Rep Online. 2008 Oct 25;64(Pt 11):o2186. doi: 10.1107/S1600536808034119 (PMC2959666; doi:10.1107/S1600536808034119)
Supplement: Supplementary file 1 [file e-64-o2186-sup1.cif]

##############################################################################
###                                                                        ###
###        Electronic paper (Acta Crystallographica Section E)             ###
###                                                                        ###
##############################################################################
#                                                                            #
# This CIF contains the data in a paper accepted for publication in Acta     #
# Crystallographica Section E. It conforms to the requirements of Notes      #
# for Authors for Section E, and has been peer reviewed under the auspices   #
# of the IUCr Commission on Journals.                                        #
#                                                                            #
# Full details of the Crystallographic Information File format               #
# are given in the paper "The Crystallographic Information File (CIF):       #
# a New Standard Archive File for Crystallography" by S. R. Hall, F. H.      #
# Allen and I. D. Brown [Acta Cryst. (1991), A47, 655-685].                  #
#                                                                            #
# The current version of the core CIF dictionary is obtainable from          #
# ftp://ftp.iucr.org/pub/cif_core.dic. The current version number is 2.4.    #
#                                                                            #
# Software is freely available for graphical display of the structure(s) in  #
# this CIF.  For information consult the CIF home page http://www.iucr.org/  #
# cif/home.html                                                              #
#                                                                            #
# This file may be used for bona fide research purposes within the           #
# scientific community so long as proper attribution is given to the journal # 
# article from which it was obtained.                                        #
#                                                                            #
##############################################################################
                                             
data_I
_audit_creation_method     SHELXL-97
_chemical_name_systematic
;
<i>N</i>-[4-(4-Nitrophenoxy)phenyl]propionamide
;
_chemical_name_common     ?
_chemical_formula_moiety     'C15 H14 N2 O4'
_chemical_formula_sum     'C15 H14 N2 O4'
_chemical_formula_iupac     'C15 H14 N2 O4'
_chemical_formula_weight     286.28
_chemical_melting_point     ?
_symmetry_cell_setting     Monoclinic
_symmetry_space_group_name_H-M     'P 21/n'
_symmetry_space_group_name_Hall     '-P 2yn'
loop_
    _symmetry_equiv_pos_as_xyz
    'x, y, z'
    '-x+1/2, y+1/2, -z+1/2'
    '-x, -y, -z'
    'x-1/2, -y-1/2, z-1/2'
_cell_length_a     14.8597(14)
_cell_length_b     5.2400(3)
_cell_length_c     17.9034(16)
_cell_angle_alpha     90.00
_cell_angle_beta     101.875(7)
_cell_angle_gamma     90.00
_cell_volume     1364.21(19)
_cell_formula_units_Z     4
_cell_measurement_reflns_used     14480
_cell_measurement_theta_min     3.5
_cell_measurement_theta_max     26.6
_cell_measurement_temperature     173(2)
_exptl_crystal_description     plate
_exptl_crystal_colour     yellow
_exptl_crystal_size_max     0.37
_exptl_crystal_size_mid     0.28
_exptl_crystal_size_min     0.19
_exptl_crystal_density_diffrn     1.394
_exptl_crystal_density_meas     ?
_exptl_crystal_density_method     'not measured'
_exptl_crystal_F_000     600
_exptl_absorpt_coefficient_mu     0.103
_exptl_absorpt_correction_type     none
_exptl_absorpt_process_details     ?
_exptl_absorpt_correction_T_min     .
_exptl_absorpt_correction_T_max     .
_exptl_special_details
;
;
_diffrn_ambient_temperature     173(2)
_diffrn_radiation_type     MoK\a
_diffrn_radiation_wavelength     0.71073
_diffrn_radiation_source     'fine-focus sealed tube'
_diffrn_radiation_monochromator     graphite
_diffrn_measurement_device_type     'Stoe IPDSII'
_diffrn_measurement_method     \w
_diffrn_detector_area_resol_mean     ?
_diffrn_reflns_number     16399
_diffrn_reflns_av_R_equivalents     0.0482
_diffrn_reflns_av_sigmaI/netI     0.0243
_diffrn_reflns_theta_min     3.48
_diffrn_reflns_theta_max     26.44
_diffrn_reflns_theta_full     25.00
_diffrn_measured_fraction_theta_max     0.991
_diffrn_measured_fraction_theta_full     0.998
_diffrn_reflns_limit_h_min     -18
_diffrn_reflns_limit_h_max     18
_diffrn_reflns_limit_k_min     -6
_diffrn_reflns_limit_k_max     6
_diffrn_reflns_limit_l_min     -22
_diffrn_reflns_limit_l_max     22
_diffrn_standards_number     0
_diffrn_standards_interval_count     .
_diffrn_standards_interval_time     .
_diffrn_standards_decay_%     ?
_refine_special_details
;
Refinement of <i>F</i>^2^ against ALL reflections. The weighted <i>R</i>-factor
<i>wR</i> and goodness of fit <i>S</i> are based on <i>F</i>^2^, conventional
<i>R</i>-factors <i>R</i> are based on <i>F</i>, with <i>F</i> set to zero for
negative <i>F</i>^2^. The threshold expression of <i>F</i>^2^ >
\s(<i>F</i>^2^) is used only for calculating <i>R</i>-factors(gt) <i>etc</i>.
and is not relevant to the choice of reflections for refinement.
<i>R</i>-factors based on <i>F</i>^2^ are statistically about twice as large
as those based on <i>F</i>, and <i>R</i>- factors based on ALL data will be
even larger.
;
_reflns_number_total     2788
_reflns_number_gt     2347
_reflns_threshold_expression     I>2\s(I)
_refine_ls_structure_factor_coef     Fsqd
_refine_ls_matrix_type     full
_refine_ls_R_factor_all     0.0452
_refine_ls_R_factor_gt     0.0358
_refine_ls_wR_factor_gt     0.0910
_refine_ls_wR_factor_ref     0.0957
_refine_ls_goodness_of_fit_ref     1.031
_refine_ls_restrained_S_all     1.031
_refine_ls_number_reflns     2788
_refine_ls_number_parameters     195
_refine_ls_number_restraints     0
_refine_ls_hydrogen_treatment     mixed
_refine_ls_weighting_scheme     calc
_refine_ls_weighting_details
              'w=1/[\s^2^(Fo^2^)+(0.0525P)^2^+0.2968P] where P=(Fo^2^+2Fc^2^)/3'
_atom_sites_solution_hydrogens     geom
_atom_sites_solution_primary     direct
_atom_sites_solution_secondary     difmap
_refine_ls_shift/su_max     0.000
_refine_ls_shift/su_mean     0.000
_refine_diff_density_max     0.280
_refine_diff_density_min     -0.186
_refine_ls_extinction_method     'SHELXL97 (Sheldrick, 2008)'
_refine_ls_extinction_coef     0.0097(15)
_refine_ls_extinction_expression
                                  'Fc^*^=kFc[1+0.001xFc^2^\l^3^/sin(2\q)]^-1/4^'
loop_
    _atom_type_symbol
    _atom_type_description
    _atom_type_scat_dispersion_real
    _atom_type_scat_dispersion_imag
    _atom_type_scat_source
    'C' 'C' 0.0033 0.0016
                         'International Tables Vol C Tables 4.2.6.8 and 6.1.1.4'
    'H' 'H' 0.0000 0.0000
                         'International Tables Vol C Tables 4.2.6.8 and 6.1.1.4'
    'N' 'N' 0.0061 0.0033
                         'International Tables Vol C Tables 4.2.6.8 and 6.1.1.4'
    'O' 'O' 0.0106 0.0060
                         'International Tables Vol C Tables 4.2.6.8 and 6.1.1.4'
_computing_data_collection     'X-AREA (Stoe & Cie, 2001)'
_computing_cell_refinement     'X-AREA (Stoe & Cie, 2001)'
_computing_data_reduction     'X-RED (Stoe & Cie, 2001)'
_computing_structure_solution     'SHELXS97 (Sheldrick, 2008)'
_computing_structure_refinement     'SHELXL97 (Sheldrick, 2008)'
_computing_molecular_graphics     'XP in SHELXTL-Plus (Sheldrick, 2008)'
_computing_publication_material     'SHELXL97 (Sheldrick, 2008)'
loop_
    _atom_site_type_symbol
    _atom_site_label
    _atom_site_fract_x
    _atom_site_fract_y
    _atom_site_fract_z
    _atom_site_U_iso_or_equiv
    _atom_site_adp_type
    _atom_site_calc_flag
    _atom_site_refinement_flags
    _atom_site_occupancy
    _atom_site_disorder_assembly
    _atom_site_disorder_group
    N N1 0.49215(7) 0.2717(2) 0.90078(6) 0.0246(2) Uani d . 1 . .
    H H1 0.5157(11) 0.129(3) 0.9083(9) 0.033(4) Uiso d . 1 . .
    N N2 -0.13564(7) 0.9965(2) 0.86242(7) 0.0307(3) Uani d . 1 . .
    O O1 0.52173(6) 0.69920(16) 0.90359(6) 0.0319(2) Uani d . 1 . .
    O O2 0.10753(6) 0.21455(17) 0.82463(6) 0.0321(2) Uani d . 1 . .
    O O3 -0.12604(8) 1.1019(2) 0.92505(7) 0.0495(3) Uani d . 1 . .
    O O4 -0.19763(7) 1.0515(2) 0.80818(6) 0.0418(3) Uani d . 1 . .
    C C1 0.54954(8) 0.4769(2) 0.91080(7) 0.0234(3) Uani d . 1 . .
    C C2 0.65154(9) 0.4133(2) 0.93362(8) 0.0290(3) Uani d . 1 . .
    H H2A 0.6700 0.4115 0.9900 0.035 Uiso calc R 1 . .
    H H2B 0.6620 0.2402 0.9149 0.035 Uiso calc R 1 . .
    C C3 0.71154(9) 0.6026(3) 0.90187(9) 0.0352(3) Uani d . 1 . .
    H H3A 0.7763 0.5540 0.9183 0.053 Uiso calc R 1 . .
    H H3B 0.7023 0.7740 0.9209 0.053 Uiso calc R 1 . .
    H H3C 0.6947 0.6019 0.8460 0.053 Uiso calc R 1 . .
    C C11 0.39403(8) 0.2759(2) 0.88371(7) 0.0226(3) Uani d . 1 . .
    C C12 0.34820(9) 0.0773(2) 0.91224(8) 0.0291(3) Uani d . 1 . .
    H H12 0.3826 -0.0495 0.9437 0.035 Uiso calc R 1 . .
    C C13 0.25238(9) 0.0633(2) 0.89496(8) 0.0302(3) Uani d . 1 . .
    H H13 0.2215 -0.0714 0.9148 0.036 Uiso calc R 1 . .
    C C14 0.20289(8) 0.2483(2) 0.84859(7) 0.0250(3) Uani d . 1 . .
    C C15 0.24723(9) 0.4488(2) 0.82019(7) 0.0270(3) Uani d . 1 . .
    H H15 0.2124 0.5757 0.7890 0.032 Uiso calc R 1 . .
    C C16 0.34320(9) 0.4629(2) 0.83775(7) 0.0258(3) Uani d . 1 . .
    H H16 0.3738 0.5994 0.8185 0.031 Uiso calc R 1 . .
    C C21 0.05086(8) 0.4152(2) 0.83521(7) 0.0251(3) Uani d . 1 . .
    C C22 -0.02514(9) 0.4618(3) 0.77680(7) 0.0309(3) Uani d . 1 . .
    H H22 -0.0347 0.3634 0.7313 0.037 Uiso calc R 1 . .
    C C23 -0.08678(9) 0.6532(3) 0.78568(7) 0.0306(3) Uani d . 1 . .
    H H23 -0.1389 0.6875 0.7464 0.037 Uiso calc R 1 . .
    C C24 -0.07090(8) 0.7935(2) 0.85284(7) 0.0255(3) Uani d . 1 . .
    C C25 0.00430(9) 0.7460(3) 0.91150(7) 0.0302(3) Uani d . 1 . .
    H H25 0.0134 0.8432 0.9572 0.036 Uiso calc R 1 . .
    C C26 0.06596(9) 0.5553(3) 0.90256(7) 0.0299(3) Uani d . 1 . .
    H H26 0.1179 0.5209 0.9420 0.036 Uiso calc R 1 . .
loop_
    _atom_site_aniso_label
    _atom_site_aniso_U_11
    _atom_site_aniso_U_22
    _atom_site_aniso_U_33
    _atom_site_aniso_U_12
    _atom_site_aniso_U_13
    _atom_site_aniso_U_23
    N1 0.0236(5) 0.0169(5) 0.0340(6) 0.0039(4) 0.0074(4) 0.0037(4)
    N2 0.0215(5) 0.0311(6) 0.0381(6) -0.0002(4) 0.0029(5) -0.0022(5)
    O1 0.0261(5) 0.0180(4) 0.0503(6) 0.0026(4) 0.0045(4) 0.0018(4)
    O2 0.0229(5) 0.0270(5) 0.0462(6) -0.0025(4) 0.0065(4) -0.0104(4)
    O3 0.0393(6) 0.0555(7) 0.0490(7) 0.0155(5) -0.0018(5) -0.0224(6)
    O4 0.0289(5) 0.0452(6) 0.0466(6) 0.0089(4) -0.0032(4) 0.0036(5)
    C1 0.0237(6) 0.0209(6) 0.0264(6) 0.0024(5) 0.0068(5) 0.0025(5)
    C2 0.0255(6) 0.0230(6) 0.0387(7) 0.0032(5) 0.0070(5) 0.0058(5)
    C3 0.0265(7) 0.0322(7) 0.0493(8) 0.0022(6) 0.0133(6) 0.0065(6)
    C11 0.0240(6) 0.0196(5) 0.0253(6) 0.0015(4) 0.0078(5) -0.0020(4)
    C12 0.0291(7) 0.0210(6) 0.0382(7) 0.0034(5) 0.0090(5) 0.0068(5)
    C13 0.0297(7) 0.0218(6) 0.0418(7) -0.0017(5) 0.0136(6) 0.0038(5)
    C14 0.0222(6) 0.0234(6) 0.0303(6) -0.0001(5) 0.0073(5) -0.0063(5)
    C15 0.0269(6) 0.0237(6) 0.0292(6) 0.0023(5) 0.0030(5) 0.0030(5)
    C16 0.0262(6) 0.0231(6) 0.0283(6) -0.0016(5) 0.0062(5) 0.0040(5)
    C21 0.0204(6) 0.0243(6) 0.0317(7) -0.0026(5) 0.0082(5) -0.0015(5)
    C22 0.0286(7) 0.0361(7) 0.0269(6) -0.0046(5) 0.0033(5) -0.0081(5)
    C23 0.0228(6) 0.0382(7) 0.0277(7) -0.0020(5) -0.0018(5) -0.0015(5)
    C24 0.0188(6) 0.0273(6) 0.0306(6) -0.0013(5) 0.0055(5) -0.0002(5)
    C25 0.0260(6) 0.0372(7) 0.0260(6) 0.0020(5) 0.0018(5) -0.0077(6)
    C26 0.0231(6) 0.0365(7) 0.0275(7) 0.0029(5) -0.0007(5) -0.0024(5)
_geom_special_details
;
All e.s.d.'s (except the e.s.d. in the dihedral angle between two l.s. planes)
are estimated using the full covariance matrix. The cell e.s.d.'s are taken
into account individually in the estimation of e.s.d.'s in distances, angles
and torsion angles; correlations between e.s.d.'s in cell parameters are only
used when they are defined by crystal symmetry. An approximate (isotropic)
treatment of cell e.s.d.'s is used for estimating e.s.d.'s involving l.s.
planes.
;
loop_
    _geom_bond_atom_site_label_1
    _geom_bond_atom_site_label_2
    _geom_bond_site_symmetry_2
    _geom_bond_distance
    _geom_bond_publ_flag
    N1 C1 . 1.3613(16) ?
    N1 C11 . 1.4270(16) ?
    N1 H1 . 0.825(17) ?
    N2 O4 . 1.2273(15) ?
    N2 O3 . 1.2314(15) ?
    N2 C24 . 1.4678(16) ?
    O1 C1 . 1.2339(15) ?
    O2 C21 . 1.3842(15) ?
    O2 C14 . 1.4047(15) ?
    C1 C2 . 1.5233(17) ?
    C2 C3 . 1.5201(18) ?
    C2 H2A . 0.9900 ?
    C2 H2B . 0.9900 ?
    C3 H3A . 0.9800 ?
    C3 H3B . 0.9800 ?
    C3 H3C . 0.9800 ?
    C11 C12 . 1.3965(17) ?
    C11 C16 . 1.3972(17) ?
    C12 C13 . 1.3954(19) ?
    C12 H12 . 0.9500 ?
    C13 C14 . 1.3849(18) ?
    C13 H13 . 0.9500 ?
    C14 C15 . 1.3910(18) ?
    C15 C16 . 1.3976(18) ?
    C15 H15 . 0.9500 ?
    C16 H16 . 0.9500 ?
    C21 C26 . 1.3899(18) ?
    C21 C22 . 1.3938(18) ?
    C22 C23 . 1.389(2) ?
    C22 H22 . 0.9500 ?
    C23 C24 . 1.3875(18) ?
    C23 H23 . 0.9500 ?
    C24 C25 . 1.3894(18) ?
    C25 C26 . 1.3871(18) ?
    C25 H25 . 0.9500 ?
    C26 H26 . 0.9500 ?
loop_
    _geom_angle_atom_site_label_1
    _geom_angle_atom_site_label_2
    _geom_angle_atom_site_label_3
    _geom_angle_site_symmetry_1
    _geom_angle_site_symmetry_3
    _geom_angle
    _geom_angle_publ_flag
    C1 N1 C11 . . 126.93(10) ?
    C1 N1 H1 . . 117.5(11) ?
    C11 N1 H1 . . 115.4(11) ?
    O4 N2 O3 . . 122.86(12) ?
    O4 N2 C24 . . 118.75(11) ?
    O3 N2 C24 . . 118.38(11) ?
    C21 O2 C14 . . 117.81(9) ?
    O1 C1 N1 . . 123.01(11) ?
    O1 C1 C2 . . 121.87(11) ?
    N1 C1 C2 . . 115.10(10) ?
    C3 C2 C1 . . 112.62(10) ?
    C3 C2 H2A . . 109.1 ?
    C1 C2 H2A . . 109.1 ?
    C3 C2 H2B . . 109.1 ?
    C1 C2 H2B . . 109.1 ?
    H2A C2 H2B . . 107.8 ?
    C2 C3 H3A . . 109.5 ?
    C2 C3 H3B . . 109.5 ?
    H3A C3 H3B . . 109.5 ?
    C2 C3 H3C . . 109.5 ?
    H3A C3 H3C . . 109.5 ?
    H3B C3 H3C . . 109.5 ?
    C12 C11 C16 . . 119.52(11) ?
    C12 C11 N1 . . 117.63(11) ?
    C16 C11 N1 . . 122.80(11) ?
    C13 C12 C11 . . 120.68(12) ?
    C13 C12 H12 . . 119.7 ?
    C11 C12 H12 . . 119.7 ?
    C14 C13 C12 . . 119.20(11) ?
    C14 C13 H13 . . 120.4 ?
    C12 C13 H13 . . 120.4 ?
    C13 C14 C15 . . 120.99(11) ?
    C13 C14 O2 . . 118.22(11) ?
    C15 C14 O2 . . 120.49(11) ?
    C14 C15 C16 . . 119.71(11) ?
    C14 C15 H15 . . 120.1 ?
    C16 C15 H15 . . 120.1 ?
    C11 C16 C15 . . 119.90(11) ?
    C11 C16 H16 . . 120.0 ?
    C15 C16 H16 . . 120.0 ?
    O2 C21 C26 . . 121.72(11) ?
    O2 C21 C22 . . 116.88(11) ?
    C26 C21 C22 . . 121.31(12) ?
    C23 C22 C21 . . 119.47(12) ?
    C23 C22 H22 . . 120.3 ?
    C21 C22 H22 . . 120.3 ?
    C24 C23 C22 . . 118.89(12) ?
    C24 C23 H23 . . 120.6 ?
    C22 C23 H23 . . 120.6 ?
    C23 C24 C25 . . 121.81(12) ?
    C23 C24 N2 . . 119.11(11) ?
    C25 C24 N2 . . 119.08(11) ?
    C26 C25 C24 . . 119.30(12) ?
    C26 C25 H25 . . 120.4 ?
    C24 C25 H25 . . 120.4 ?
    C25 C26 C21 . . 119.22(12) ?
    C25 C26 H26 . . 120.4 ?
    C21 C26 H26 . . 120.4 ?
loop_
    _geom_torsion_atom_site_label_1
    _geom_torsion_atom_site_label_2
    _geom_torsion_atom_site_label_3
    _geom_torsion_atom_site_label_4
    _geom_torsion_site_symmetry_1
    _geom_torsion_site_symmetry_2
    _geom_torsion_site_symmetry_3
    _geom_torsion_site_symmetry_4
    _geom_torsion
    _geom_torsion_publ_flag
    C11 N1 C1 O1 . . . . -2.4(2) ?
    C11 N1 C1 C2 . . . . 176.22(11) ?
    O1 C1 C2 C3 . . . . -34.15(18) ?
    N1 C1 C2 C3 . . . . 147.24(12) ?
    C1 N1 C11 C12 . . . . -148.08(13) ?
    C1 N1 C11 C16 . . . . 34.49(19) ?
    C16 C11 C12 C13 . . . . 0.35(19) ?
    N1 C11 C12 C13 . . . . -177.16(12) ?
    C11 C12 C13 C14 . . . . 0.4(2) ?
    C12 C13 C14 C15 . . . . -1.02(19) ?
    C12 C13 C14 O2 . . . . 172.67(11) ?
    C21 O2 C14 C13 . . . . 129.12(12) ?
    C21 O2 C14 C15 . . . . -57.16(16) ?
    C13 C14 C15 C16 . . . . 0.85(19) ?
    O2 C14 C15 C16 . . . . -172.70(11) ?
    C12 C11 C16 C15 . . . . -0.53(18) ?
    N1 C11 C16 C15 . . . . 176.85(11) ?
    C14 C15 C16 C11 . . . . -0.06(19) ?
    C14 O2 C21 C26 . . . . -43.11(17) ?
    C14 O2 C21 C22 . . . . 140.29(12) ?
    O2 C21 C22 C23 . . . . 177.11(11) ?
    C26 C21 C22 C23 . . . . 0.5(2) ?
    C21 C22 C23 C24 . . . . 0.0(2) ?
    C22 C23 C24 C25 . . . . -0.6(2) ?
    C22 C23 C24 N2 . . . . 179.81(12) ?
    O4 N2 C24 C23 . . . . -6.26(18) ?
    O3 N2 C24 C23 . . . . 172.74(13) ?
    O4 N2 C24 C25 . . . . 174.14(12) ?
    O3 N2 C24 C25 . . . . -6.86(18) ?
    C23 C24 C25 C26 . . . . 0.8(2) ?
    N2 C24 C25 C26 . . . . -179.65(12) ?
    C24 C25 C26 C21 . . . . -0.3(2) ?
    O2 C21 C26 C25 . . . . -176.78(12) ?
    C22 C21 C26 C25 . . . . -0.3(2) ?
loop_
    _geom_hbond_atom_site_label_D
    _geom_hbond_atom_site_label_H
    _geom_hbond_atom_site_label_A
    _geom_hbond_site_symmetry_A
    _geom_hbond_distance_DH
    _geom_hbond_distance_HA
    _geom_hbond_distance_DA
    _geom_hbond_angle_DHA
    N1 H1 O1 1_545 0.825(17) 2.255(17) 3.0306(13) 156.7(15)
    C25 H25 O3 3_577 0.95 2.42 3.2082(17) 139.8
    C23 H23 O4 2_446 0.95 2.53 3.3400(16) 143.7
data_global
_journal_date_recd_electronic     2008-09-23
_journal_date_accepted     2008-10-18
_journal_name_full     'Acta Crystallographica, Section E'
_journal_year     2008
_journal_volume     64
_journal_issue     11
_journal_page_first     o2186
_journal_page_last     o2186
_journal_paper_category     QO
_journal_coeditor_code     WM2199
_publ_contact_author_name     'Dr. Mrs. Zareen Akhter'
_publ_contact_author_address
;
Department of Chemistry, Quaid - I- Azam University, Islamabad 45320, Pakistan
;
_publ_contact_author_email     zareenakhter@yahoo.com
_publ_contact_author_fax      92519219888
_publ_contact_author_phone        .92E-306
_publ_section_title
;
<i>N</i>-[4-(4-Nitrophenoxy)phenyl]propionamide
;
loop_
    _publ_author_name
    _publ_author_address
    'Nigar, Asifa'
;
Department of Chemistry
Quaid-I-Azam University
Islamabad 45320
Pakistan
;
    'Akhter, Zareen'
;
Department of Chemistry
Quaid-I-Azam University
Islamabad 45320
Pakistan
;
    ' Bolte, Michael'
;
Institut f\"ur Anorganische Chemie
J.W. Goethe-Universit\"at Frankfurt
Max-von-Laue-Strasse 7
60438 Frankfurt/Main
Germany
;
    'Siddiqi, Humaira M.'
;
Department of Chemistry
Quaid-I-Azam University
Islamabad 45320
Pakistan
;
    'Hussain, Rizwan'
;
NESCOM
PO Box 2216
Islamabad
Pakistan
;
