# Supplementary material for: N-[4-(4-Nitro­phen­oxy)phen­yl]propionamide
Source: Acta Crystallogr Sect E Struct Rep Online. 2008 Oct 25;64(Pt 11):o2186. doi: 10.1107/S1600536808034119 (PMC2959666; doi:10.1107/S1600536808034119)
Supplement: Supplementary file 2 [file e-64-o2186-Isup2.hkl]

# 
# h,k,l, Fc-squared, Fo-squared, sigma(Fo-squared) and status flag 
# 
data_I
_shelx_title '     za16 in P21/n' 
_shelx_refln_list_code          4 
_shelx_F_calc_maximum      201.75 
_exptl_crystal_F_000       600.00 
_reflns_d_resolution_high  0.7982 
 
loop_ 
 _symmetry_equiv_pos_as_xyz 
 'x, y, z' 
 '-x+1/2, y+1/2, -z+1/2' 
 '-x, -y, -z' 
 'x-1/2, -y-1/2, z-1/2' 
 
_cell_length_a    14.8597 
_cell_length_b     5.2400 
_cell_length_c    17.9034 
_cell_angle_alpha  90.000 
_cell_angle_beta  101.875 
_cell_angle_gamma  90.000 
 
_shelx_F_squared_multiplier     1.000 
 
loop_ 
 _refln_index_h 
 _refln_index_k 
 _refln_index_l 
 _refln_F_squared_calc 
 _refln_F_squared_meas 
 _refln_F_squared_sigma 
 _refln_observed_status 
   4   0   0       13.26       20.48      3.52 o 
   6   0   0      287.11      256.41      6.73 o 
   8   0   0     1248.31     1337.82     34.51 o 
  10   0   0       12.19       13.71      3.21 o 
  12   0   0       13.80       19.53      2.93 o 
  14   0   0      134.79      151.94      4.18 o 
  16   0   0       40.87       35.39      4.42 o 
  18   0   0       10.88       15.11      4.89 o 
   1   1   0      867.53      766.98      7.54 o 
   2   1   0      160.92      145.24      3.73 o 
   3   1   0     7678.98     7205.19    166.10 o 
   4   1   0      204.11      207.11      3.92 o 
   5   1   0      293.12      276.69      6.37 o 
   6   1   0      238.71      206.47      8.21 o 
   7   1   0      547.88      556.38     14.51 o 
   8   1   0      803.00      865.64     16.60 o 
   9   1   0      158.94      171.94      3.09 o 
  10   1   0      860.29      874.46     23.34 o 
  11   1   0       69.01       69.71      2.62 o 
  12   1   0      219.22      217.31      6.69 o 
  13   1   0       64.96       73.16      2.37 o 
  14   1   0       90.42       75.63      2.27 o 
  15   1   0      118.65      114.96      7.46 o 
  16   1   0       34.85       41.54      2.76 o 
  17   1   0       25.64       27.46      2.75 o 
   0   2   0      609.35      534.44      8.14 o 
   1   2   0      488.25      466.46      7.91 o 
   2   2   0     4545.71     4593.65     78.18 o 
   3   2   0       27.22       32.65      2.33 o 
   4   2   0      185.57      169.84      2.77 o 
   5   2   0      115.91      122.64      2.46 o 
   6   2   0        3.85        5.44      1.56 o 
   7   2   0        2.03        3.54      1.95 o 
   8   2   0      227.10      241.55      5.97 o 
   9   2   0       46.28       50.66      2.33 o 
  10   2   0     3478.60     3589.84     44.79 o 
  11   2   0      518.08      516.17     17.30 o 
  12   2   0      127.96      137.72      2.77 o 
  13   2   0        0.23        1.57      1.81 o 
  14   2   0        0.31       -0.52      2.47 o 
  15   2   0        1.48        4.02      2.17 o 
  16   2   0        0.78       -0.07      2.63 o 
  17   2   0        0.47        2.62      2.41 o 
   1   3   0      378.11      404.60      5.89 o 
   2   3   0      963.25      993.75     13.59 o 
   3   3   0      674.60      714.52     49.23 o 
   4   3   0      944.96     1035.89     13.93 o 
   5   3   0        2.22        4.22      1.92 o 
   6   3   0        0.84        1.60      1.81 o 
   7   3   0        4.89        3.55      1.75 o 
   8   3   0      412.46      393.93      5.45 o 
   9   3   0      305.94      300.60      6.97 o 
  10   3   0       22.49       28.68      2.20 o 
  11   3   0       53.88       55.28      2.61 o 
  12   3   0       21.22       22.58      2.35 o 
  13   3   0        7.84        8.69      2.21 o 
  14   3   0       91.09       99.06      3.00 o 
  15   3   0       20.19       19.53      2.49 o 
  16   3   0       80.30      103.08      3.28 o 
   0   4   0     1174.28     1240.58     45.73 o 
   1   4   0       34.74       34.52      2.19 o 
   2   4   0      262.65      255.76      3.56 o 
   3   4   0      134.92      144.05      2.64 o 
   4   4   0      109.61      103.67      2.45 o 
   5   4   0       29.76       30.54      1.75 o 
   6   4   0       71.14       74.28      1.99 o 
   7   4   0       68.62       59.26      3.65 o 
   8   4   0       74.33       58.98      2.76 o 
   9   4   0      261.13      232.33      5.52 o 
  10   4   0       88.16       85.66      2.67 o 
  11   4   0        1.42        0.21      2.12 o 
  12   4   0        0.19        2.74      2.25 o 
  13   4   0      127.44      146.01      3.23 o 
  14   4   0        0.55        0.80      2.58 o 
   1   5   0      726.69      739.63      8.23 o 
   2   5   0       72.00       73.50      2.67 o 
   3   5   0      127.50      120.75      3.35 o 
   4   5   0        0.06        0.37      1.98 o 
   5   5   0       30.50       29.74      1.96 o 
   6   5   0        3.08        4.14      1.73 o 
   7   5   0        4.42        7.20      2.01 o 
   8   5   0       19.71       20.64      2.12 o 
   9   5   0        1.13        4.08      2.22 o 
  10   5   0        2.59        2.87      1.92 o 
  11   5   0        0.03        0.58      2.77 o 
   0   6   0      477.05      472.54      6.68 o 
   1   6   0        1.67        3.04      2.02 o 
   2   6   0       42.88       37.76      2.61 o 
   3   6   0       76.29       72.90      2.55 o 
   4   6   0       21.70       23.05      2.00 o 
   5   6   0       49.69       44.62      2.24 o 
   6   6   0       17.96       20.02      2.15 o 
   7   6   0       10.50       10.74      2.33 o 
 -17   0   1      446.58      412.27     14.81 o 
 -15   0   1     1299.20     1235.00     29.48 o 
 -13   0   1      468.81      385.46      7.13 o 
 -11   0   1      263.12      232.77      6.65 o 
  -9   0   1       12.51        9.23      2.46 o 
  -7   0   1       97.68       77.83      3.66 o 
  -5   0   1     2645.78     2458.84     70.73 o 
  -3   0   1      704.42      559.57     33.44 o 
   3   0   1      971.58      863.22     18.50 o 
   5   0   1     1782.51     1684.05     30.75 o 
   7   0   1     4796.12     5118.03    142.38 o 
   9   0   1      328.32      327.22      5.40 o 
  11   0   1      261.30      276.07      8.93 o 
  13   0   1        6.78        5.06      3.11 o 
  15   0   1        7.70       10.62      4.19 o 
  17   0   1        6.51        6.19      4.52 o 
 -18   1   1       55.54       53.31      2.93 o 
 -17   1   1        9.82       13.17      2.65 o 
 -16   1   1       80.42       89.61      2.87 o 
 -15   1   1        2.23        1.17      2.24 o 
 -14   1   1      482.67      463.70      8.63 o 
 -13   1   1      271.82      298.45      5.86 o 
 -12   1   1      352.47      358.62      5.74 o 
 -11   1   1        4.70        6.12      2.11 o 
 -10   1   1      110.63      102.67      4.95 o 
  -9   1   1       76.89       82.07      3.16 o 
  -8   1   1      756.68      806.69     16.30 o 
  -7   1   1      128.18      152.48      2.65 o 
  -6   1   1      590.06      562.25     18.87 o 
  -5   1   1     2599.37     2454.51     83.61 o 
  -4   1   1     2576.56     2332.10     49.73 o 
  -3   1   1      191.52      149.58      4.02 o 
  -2   1   1      172.19      147.77      3.48 o 
  -1   1   1      699.43      665.05     13.95 o 
   0   1   1      746.36      626.77     13.24 o 
   1   1   1     2754.16     2555.31     49.97 o 
   2   1   1     6904.13     6736.19    116.61 o 
   3   1   1      996.91      886.46     15.43 o 
   4   1   1      165.41      146.65      5.74 o 
   5   1   1      160.92      164.30      5.53 o 
   6   1   1      270.32      282.74      8.09 o 
   7   1   1       99.02       99.01      2.58 o 
   8   1   1      911.30      853.56     19.54 o 
   9   1   1      189.20      191.61      4.90 o 
  10   1   1       12.35       16.69      1.89 o 
  11   1   1      544.97      557.33      7.30 o 
  12   1   1      156.99      159.83      4.33 o 
  13   1   1     1160.57     1127.47     23.09 o 
  14   1   1      341.95      336.66      7.77 o 
  15   1   1       64.01       64.65      2.73 o 
  16   1   1        9.20       16.14      2.59 o 
  17   1   1        8.24        7.94      2.46 o 
 -17   2   1        0.61        0.43      2.52 o 
 -16   2   1        6.19       10.09      2.28 o 
 -15   2   1        1.53       -0.34      2.00 o 
 -14   2   1       34.20       32.38      2.40 o 
 -13   2   1      131.06      125.30      2.81 o 
 -12   2   1       48.45       52.22      2.70 o 
 -11   2   1     1497.89     1482.02     22.11 o 
 -10   2   1      404.09      393.00      3.73 o 
  -9   2   1       18.80       19.82      2.11 o 
  -8   2   1      113.79      119.73      2.55 o 
  -7   2   1      142.68      132.33      4.85 o 
  -6   2   1      241.51      218.78      7.05 o 
  -5   2   1      341.93      375.08      6.87 o 
  -4   2   1        0.34        0.20      1.65 o 
  -3   2   1      777.02      814.46      9.91 o 
  -2   2   1     1576.08     1557.53     35.37 o 
  -1   2   1      843.42      841.35      7.42 o 
   0   2   1      819.64      773.05      7.35 o 
   1   2   1       19.64       12.59      2.19 o 
   2   2   1        0.01        0.00      1.79 o 
   3   2   1       28.17       42.06      2.24 o 
   4   2   1      895.05      888.71     18.96 o 
   5   2   1      521.80      555.81      7.86 o 
   6   2   1      611.24      625.73     14.96 o 
   7   2   1       83.65      101.74      2.36 o 
   8   2   1      215.70      195.66      3.10 o 
   9   2   1      384.60      364.98      7.68 o 
  10   2   1      377.50      358.88      9.24 o 
  11   2   1     1506.11     1581.76     33.24 o 
  12   2   1      152.17      154.50      3.68 o 
  13   2   1        0.04        2.39      1.74 o 
  14   2   1        3.28        4.11      2.09 o 
  15   2   1        7.42       11.85      2.18 o 
  16   2   1       21.76       18.10      2.37 o 
  17   2   1        8.95       10.81      2.93 o 
 -16   3   1       26.36       28.53      2.59 o 
 -15   3   1       24.37       23.78      2.45 o 
 -14   3   1       15.23       14.40      2.57 o 
 -13   3   1        7.50        8.40      2.24 o 
 -12   3   1        1.64        3.35      2.16 o 
 -11   3   1      172.59      178.10      5.48 o 
 -10   3   1       73.93       74.18      3.28 o 
  -9   3   1      135.02      137.68      4.25 o 
  -8   3   1        6.61        7.52      1.79 o 
  -7   3   1       40.17       33.61      2.01 o 
  -6   3   1        7.49       10.73      1.68 o 
  -5   3   1      333.72      310.81      3.40 o 
  -4   3   1      110.92      121.23      2.75 o 
  -3   3   1      292.70      278.78      4.69 o 
  -2   3   1      308.95      339.72      8.30 o 
  -1   3   1        0.03        2.41      1.70 o 
   0   3   1       17.99       16.24      1.97 o 
   1   3   1      451.85      451.04      8.39 o 
   2   3   1      491.66      478.87      5.26 o 
   3   3   1     2681.03     3100.15     62.09 o 
   4   3   1       53.52       56.59      2.29 o 
   5   3   1       72.37       69.77      3.12 o 
   6   3   1      570.24      587.87     13.52 o 
   7   3   1        0.06       -0.75      1.84 o 
   8   3   1      777.91      830.33      8.65 o 
   9   3   1        8.01       10.19      2.19 o 
  10   3   1       82.09       86.01      2.66 o 
  11   3   1      295.48      288.18      8.88 o 
  12   3   1        0.01        0.91      2.28 o 
  13   3   1       27.74       31.55      2.28 o 
  14   3   1       90.85       96.13      2.97 o 
  15   3   1       54.24       65.16      3.01 o 
  16   3   1        0.16       -4.94      6.96 o 
 -14   4   1       44.25       54.99      2.62 o 
 -13   4   1        7.84        5.92      2.73 o 
 -12   4   1        3.00       -0.14      2.48 o 
 -11   4   1       68.13       74.67      2.24 o 
 -10   4   1        0.40        3.59      2.53 o 
  -9   4   1      122.89      121.85      4.24 o 
  -8   4   1      358.31      374.03      8.00 o 
  -7   4   1       93.74      108.08      2.33 o 
  -6   4   1        2.98        5.86      1.92 o 
  -5   4   1      137.56      148.14      7.29 o 
  -4   4   1       18.33       23.00      1.83 o 
  -3   4   1      160.19      146.48      6.52 o 
  -2   4   1     1159.93     1158.35     25.13 o 
  -1   4   1      271.73      257.29      4.85 o 
   0   4   1       72.95       77.34      2.15 o 
   1   4   1       49.06       51.33      2.23 o 
   2   4   1       35.56       39.77      2.18 o 
   3   4   1      218.38      184.44      2.72 o 
   4   4   1        5.23        8.60      2.23 o 
   5   4   1        0.85        3.91      2.18 o 
   6   4   1        3.36        3.00      1.74 o 
   7   4   1      163.09      146.46      2.77 o 
   8   4   1        1.13        2.45      1.78 o 
   9   4   1       42.04       39.81      2.47 o 
  10   4   1      215.91      218.81      3.55 o 
  11   4   1       25.31       28.99      2.45 o 
  12   4   1        3.33        3.94      2.19 o 
  13   4   1      166.02      175.11      3.08 o 
  14   4   1      147.66      134.62      4.92 o 
 -11   5   1        6.96        2.48      2.12 o 
 -10   5   1       12.10       13.58      2.00 o 
  -9   5   1       87.89       87.86      2.38 o 
  -8   5   1       30.18       24.77      2.03 o 
  -7   5   1      367.93      324.35      5.59 o 
  -6   5   1        5.22        5.96      1.98 o 
  -5   5   1        1.37        2.38      1.69 o 
  -4   5   1       17.40       19.28      1.88 o 
  -3   5   1       65.84       73.00      2.81 o 
  -2   5   1      400.57      408.00      9.18 o 
  -1   5   1       43.84       48.31      2.08 o 
   0   5   1       37.59       41.60      2.41 o 
   1   5   1      122.50      126.83      2.54 o 
   2   5   1        0.09        1.39      1.88 o 
   3   5   1        8.35       12.69      2.05 o 
   4   5   1      143.09      135.99      2.73 o 
   5   5   1       15.53       16.78      1.83 o 
   6   5   1      112.41      115.62      2.29 o 
   7   5   1       23.19       22.09      2.13 o 
   8   5   1      131.28      113.89      2.44 o 
   9   5   1        0.41        4.62      1.94 o 
  10   5   1        0.06        1.00      2.06 o 
  11   5   1        1.22        1.28      2.49 o 
  -7   6   1       44.40       40.29      2.20 o 
  -6   6   1       10.87       10.58      2.06 o 
  -5   6   1       26.52       23.84      2.32 o 
  -4   6   1       39.77       37.28      2.46 o 
  -3   6   1        5.23        4.87      2.20 o 
  -2   6   1       41.99       42.45      2.04 o 
  -1   6   1       84.52       80.98      2.51 o 
   0   6   1       47.13       43.04      2.58 o 
   1   6   1       86.88       82.20      3.12 o 
   2   6   1      120.95      117.37      2.68 o 
   3   6   1      261.64      251.76      5.18 o 
   4   6   1       68.32       68.56      2.97 o 
   5   6   1       98.10       90.46      2.62 o 
   6   6   1       22.61       23.38      2.08 o 
   7   6   1       74.62       73.33      5.09 o 
 -18   0   2      240.91      238.65     11.93 o 
 -16   0   2      133.68      153.74      6.23 o 
 -14   0   2      337.78      308.68     14.01 o 
 -12   0   2        9.55        9.72      2.60 o 
 -10   0   2      327.56      326.47      9.12 o 
  -8   0   2      711.16      745.37     42.32 o 
  -6   0   2     2658.31     2383.71    113.31 o 
  -4   0   2      956.66      863.04     39.18 o 
   2   0   2      280.75      227.11     15.10 o 
   4   0   2      874.30      786.05      9.69 o 
   6   0   2    11070.56    10881.89    233.86 o 
   8   0   2      304.43      323.59     11.10 o 
  10   0   2       57.36       53.60      4.81 o 
  12   0   2       38.27       37.03      8.75 o 
  14   0   2       13.90       25.05      3.68 o 
  16   0   2       28.06       31.66      4.52 o 
 -18   1   2       16.53       18.43      2.33 o 
 -17   1   2       66.45       77.58      3.08 o 
 -16   1   2        0.81        4.08      2.08 o 
 -15   1   2      179.96      192.73      3.77 o 
 -14   1   2      278.30      263.78      7.67 o 
 -13   1   2      195.72      208.24      6.76 o 
 -12   1   2      229.46      231.71      5.93 o 
 -11   1   2      158.92      171.13      4.10 o 
 -10   1   2        8.31        7.21      1.98 o 
  -9   1   2        4.73        3.85      1.86 o 
  -8   1   2     1436.92     1667.41     16.82 o 
  -7   1   2        0.01        4.06      1.84 o 
  -6   1   2       40.62       35.23      2.18 o 
  -5   1   2      522.90      447.45      4.23 o 
  -4   1   2     5608.39     5180.64    135.01 o 
  -3   1   2     4741.32     4412.81     98.65 o 
  -2   1   2     6994.31     7087.13     80.67 o 
  -1   1   2     2869.16     2709.19     47.79 o 
   0   1   2     2940.57     2644.88     72.02 o 
   1   1   2      222.65      211.38      5.87 o 
   2   1   2       30.48       15.98      2.26 o 
   3   1   2        7.21       11.32      2.65 o 
   4   1   2      273.33      260.65     13.35 o 
   5   1   2      309.50      278.31      7.68 o 
   6   1   2       37.37       32.76      2.32 o 
   7   1   2      136.69      124.01      3.87 o 
   8   1   2       49.53       69.35      2.39 o 
   9   1   2       12.54       10.04      2.12 o 
  10   1   2      129.01      123.91      3.25 o 
  11   1   2       16.19       11.17      2.34 o 
  12   1   2        5.36        6.94      2.04 o 
  13   1   2      138.71      148.81      4.52 o 
  14   1   2      120.89      123.28      3.84 o 
  15   1   2        1.94        0.97      2.20 o 
  16   1   2        6.20        9.92      2.53 o 
  17   1   2      117.43      118.96      5.05 o 
 -17   2   2        4.31        4.54      2.19 o 
 -16   2   2       93.72      112.46      3.51 o 
 -15   2   2        4.20        5.99      2.05 o 
 -14   2   2       23.35       21.65      2.27 o 
 -13   2   2        8.32        8.83      2.45 o 
 -12   2   2       76.50       69.60      2.27 o 
 -11   2   2      135.29      139.78      3.23 o 
 -10   2   2      289.19      306.67      3.93 o 
  -9   2   2        3.09        3.47      2.15 o 
  -8   2   2       38.51       27.23      2.02 o 
  -7   2   2      225.81      220.92      4.07 o 
  -6   2   2     1652.37     1679.47     32.12 o 
  -5   2   2      895.97      970.73     24.08 o 
  -4   2   2     8911.37     9615.19    197.60 o 
  -3   2   2     1016.05     1005.58     13.33 o 
  -2   2   2      311.62      285.95      6.85 o 
  -1   2   2      751.13      764.07     10.50 o 
   0   2   2      101.50      102.26      3.58 o 
   1   2   2      104.97       98.36      2.75 o 
   2   2   2     1002.02      930.58     27.09 o 
   3   2   2      494.32      492.11      7.28 o 
   4   2   2      131.51      154.63      4.61 o 
   5   2   2      679.97      697.51     11.85 o 
   6   2   2       78.99       89.42      2.47 o 
   7   2   2       10.35        9.91      2.12 o 
   8   2   2      321.59      304.25      3.60 o 
   9   2   2      147.95      146.88      2.84 o 
  10   2   2      560.66      584.65     11.61 o 
  11   2   2      665.68      672.37     11.29 o 
  12   2   2      171.51      162.95      2.78 o 
  13   2   2       10.66        9.47      2.10 o 
  14   2   2        2.10        6.41      2.59 o 
  15   2   2        0.89        0.29      2.58 o 
  16   2   2      129.28      145.39      3.31 o 
 -16   3   2       50.95       59.22      3.16 o 
 -15   3   2       23.90       31.06      2.55 o 
 -14   3   2        6.89        9.06      2.37 o 
 -13   3   2       14.80       14.62      2.46 o 
 -12   3   2      489.14      496.75     12.16 o 
 -11   3   2        2.18       -0.64      2.08 o 
 -10   3   2     1208.68     1213.86     26.18 o 
  -9   3   2       16.60       17.75      2.07 o 
  -8   3   2      106.50       98.66      2.18 o 
  -7   3   2        1.03        1.54      1.61 o 
  -6   3   2      526.57      503.00     11.63 o 
  -5   3   2      230.83      230.54      3.54 o 
  -4   3   2        3.98        8.70      1.66 o 
  -3   3   2       92.66       92.88      2.31 o 
  -2   3   2      123.86      131.75      2.59 o 
  -1   3   2      118.49      122.19      3.36 o 
   0   3   2      733.90      818.22     10.48 o 
   1   3   2      672.67      647.63     15.41 o 
   2   3   2       93.62       96.05      2.82 o 
   3   3   2      118.50      120.67      2.64 o 
   4   3   2      220.64      228.06      4.02 o 
   5   3   2      107.56      114.88      3.32 o 
   6   3   2       27.33       33.23      2.07 o 
   7   3   2        0.01        1.70      1.88 o 
   8   3   2        7.46       10.61      2.21 o 
   9   3   2       85.91       86.81      2.66 o 
  10   3   2     1385.41     1428.94     21.85 o 
  11   3   2       88.67       92.74      2.90 o 
  12   3   2        5.23        5.88      2.14 o 
  13   3   2       26.81       28.34      2.57 o 
  14   3   2       29.14       35.27      2.48 o 
  15   3   2      103.59      120.38      2.88 o 
 -14   4   2       20.46       22.54      2.57 o 
 -13   4   2       20.85       25.76      2.26 o 
 -12   4   2        0.43        1.84      2.71 o 
 -11   4   2       86.52       85.59      2.59 o 
 -10   4   2        7.38       10.53      2.47 o 
  -9   4   2      139.14      134.26      5.29 o 
  -8   4   2        0.04        1.11      1.71 o 
  -7   4   2        4.48        8.37      1.77 o 
  -6   4   2       33.76       29.89      2.11 o 
  -5   4   2       72.22       63.45      2.16 o 
  -4   4   2       10.01       15.14      2.05 o 
  -3   4   2       11.84       11.68      1.67 o 
  -2   4   2      296.75      291.42      3.97 o 
  -1   4   2      506.71      498.83      6.66 o 
   0   4   2       59.12       58.38      2.08 o 
   1   4   2      115.34      111.77      4.46 o 
   2   4   2       83.76       86.76      2.28 o 
   3   4   2        6.98        7.15      1.91 o 
   4   4   2      151.02      128.33      2.50 o 
   5   4   2       17.88       18.21      1.96 o 
   6   4   2        0.60       -0.81      2.13 o 
   7   4   2       28.80       30.52      2.22 o 
   8   4   2       52.70       57.19      2.04 o 
   9   4   2      338.47      332.79      6.04 o 
  10   4   2        0.05        2.48      2.19 o 
  11   4   2       18.54       27.09      2.48 o 
  12   4   2      115.08      122.26      3.08 o 
  13   4   2       11.63       11.68      2.87 o 
 -11   5   2       40.24       32.90      2.52 o 
 -10   5   2       20.95       22.08      2.01 o 
  -9   5   2        6.23        6.43      2.16 o 
  -8   5   2       47.88       46.64      2.09 o 
  -7   5   2       21.49       26.55      1.96 o 
  -6   5   2       12.62       16.60      1.86 o 
  -5   5   2       44.64       41.22      2.06 o 
  -4   5   2        6.10        5.52      1.92 o 
  -3   5   2        5.22        5.89      1.89 o 
  -2   5   2       54.98       55.23      2.25 o 
  -1   5   2       83.41       80.87      2.42 o 
   0   5   2      967.24      989.15     12.54 o 
   1   5   2      147.97      147.73      2.98 o 
   2   5   2      196.67      203.30      2.92 o 
   3   5   2      263.98      263.02      5.21 o 
   4   5   2       21.54       24.02      2.32 o 
   5   5   2      325.89      321.42      5.00 o 
   6   5   2        1.68        3.98      1.91 o 
   7   5   2       52.58       43.65      2.05 o 
   8   5   2        7.92       10.23      1.95 o 
   9   5   2        0.06        1.82      1.97 o 
  10   5   2        2.05        1.83      2.21 o 
  11   5   2      125.95      139.57      5.72 o 
  -7   6   2        2.30        5.56      2.20 o 
  -6   6   2        0.21        3.00      2.11 o 
  -5   6   2        1.83        6.69      2.04 o 
  -4   6   2        0.94        2.16      2.01 o 
  -3   6   2      169.12      168.47      4.07 o 
  -2   6   2       20.02       22.30      2.40 o 
  -1   6   2       88.33       91.46      2.34 o 
   0   6   2       27.91       34.90      2.17 o 
   1   6   2        1.62        1.58      1.96 o 
   2   6   2       17.61       22.91      2.34 o 
   3   6   2        3.81        2.42      2.18 o 
   4   6   2       65.21       69.40      2.50 o 
   5   6   2        0.01        1.98      2.10 o 
   6   6   2       49.44       45.51      2.44 o 
 -17   0   3       11.36       15.29      2.66 o 
 -15   0   3      258.17      238.50      4.45 o 
 -13   0   3      109.11      108.63      3.37 o 
 -11   0   3       95.76       96.61      3.89 o 
  -9   0   3      314.84      275.84     10.84 o 
  -7   0   3     2838.05     3024.51     50.04 o 
  -5   0   3      159.26      138.93      5.55 o 
  -3   0   3      835.61      709.94     62.52 o 
  -1   0   3     4720.57     4139.60     91.45 o 
   1   0   3     5185.65     4731.26     59.97 o 
   3   0   3      652.04      583.33     11.82 o 
   5   0   3     1088.55     1089.25     30.82 o 
   7   0   3     1109.00     1340.85     37.87 o 
   9   0   3      443.55      422.27      7.51 o 
  11   0   3       30.66       30.05      4.17 o 
  13   0   3      759.62      672.30     20.03 o 
  15   0   3       81.88       84.39      6.06 o 
  17   0   3       51.63       56.92     10.08 o 
 -18   1   3       15.31        8.78      2.20 o 
 -17   1   3       70.54       67.47      2.57 o 
 -16   1   3        1.94        3.08      2.30 o 
 -15   1   3       15.09       18.71      1.98 o 
 -14   1   3       29.73       28.58      1.90 o 
 -13   1   3      320.78      318.44      5.12 o 
 -12   1   3       69.41       68.62      4.00 o 
 -11   1   3      375.47      372.31     11.77 o 
 -10   1   3        2.76        4.51      2.01 o 
  -9   1   3       38.83       35.52      2.26 o 
  -8   1   3      684.85      682.12     21.84 o 
  -7   1   3       29.53       40.05      2.06 o 
  -6   1   3      309.40      300.85      6.62 o 
  -5   1   3      646.05      622.70      5.46 o 
  -4   1   3     2902.87     2812.30     40.16 o 
  -3   1   3     4693.85     4362.02    115.88 o 
  -2   1   3    14852.37    15067.44    192.86 o 
  -1   1   3    11018.49    10682.82     98.87 o 
   0   1   3      521.96      502.01     13.63 o 
   1   1   3      712.06      699.93     13.33 o 
   2   1   3     4220.99     3939.55     59.80 o 
   3   1   3      536.86      513.31     40.49 o 
   4   1   3       29.74       37.90      3.29 o 
   5   1   3       41.03       47.36      2.90 o 
   6   1   3       26.07       27.13      2.48 o 
   7   1   3     1210.49     1347.54     22.42 o 
   8   1   3      560.48      585.86      6.67 o 
   9   1   3       44.97       50.65      2.46 o 
  10   1   3      707.76      742.07     18.23 o 
  11   1   3       24.25       28.53      2.14 o 
  12   1   3      513.42      487.73      9.45 o 
  13   1   3       75.80       81.92      4.54 o 
  14   1   3       39.59       37.43      2.80 o 
  15   1   3       15.63       18.78      2.89 o 
  16   1   3       92.65       95.56      4.46 o 
  17   1   3      117.92      112.11      2.93 o 
 -17   2   3       33.05       43.07      2.53 o 
 -16   2   3        0.01        4.09      2.12 o 
 -15   2   3       18.50       23.38      2.22 o 
 -14   2   3       39.79       41.66      2.36 o 
 -13   2   3       11.09       10.98      2.42 o 
 -12   2   3       79.10       82.49      2.23 o 
 -11   2   3      171.59      173.83      2.78 o 
 -10   2   3      137.37      143.27      2.66 o 
  -9   2   3        0.43        2.14      2.02 o 
  -8   2   3      170.39      171.63      4.16 o 
  -7   2   3      538.10      594.00     24.41 o 
  -6   2   3      247.25      259.62      2.92 o 
  -5   2   3     1237.31     1205.66     41.19 o 
  -4   2   3      389.31      410.21      6.79 o 
  -3   2   3       46.74       57.23      2.13 o 
  -2   2   3      271.54      293.26      6.68 o 
  -1   2   3        3.91        5.07      1.68 o 
   0   2   3     1035.62     1016.89      6.82 o 
   1   2   3       16.02       11.50      1.68 o 
   2   2   3       39.94       31.59      2.27 o 
   3   2   3      520.77      575.40      4.84 o 
   4   2   3      188.41      224.23      3.28 o 
   5   2   3        1.06        1.41      2.22 o 
   6   2   3      118.95      113.75      3.13 o 
   7   2   3        0.02       -0.70      2.12 o 
   8   2   3      310.84      309.42      4.88 o 
   9   2   3        1.09        3.43      2.17 o 
  10   2   3        4.31        2.65      2.37 o 
  11   2   3       10.63       11.07      2.29 o 
  12   2   3       38.24       39.80      2.06 o 
  13   2   3      123.03      133.81      2.64 o 
  14   2   3       30.70       37.86      2.90 o 
  15   2   3        0.38        3.31      2.54 o 
  16   2   3       26.16       28.69      2.50 o 
 -16   3   3       34.25       28.79      3.05 o 
 -15   3   3       79.01       76.96      3.02 o 
 -14   3   3      106.81      112.70      2.73 o 
 -13   3   3        2.53        7.98      2.38 o 
 -12   3   3        0.07        6.54      2.21 o 
 -11   3   3     1348.08     1268.32     22.19 o 
 -10   3   3       60.12       69.03      2.39 o 
  -9   3   3       55.76       47.45      2.06 o 
  -8   3   3       50.34       53.10      2.42 o 
  -7   3   3       16.11       18.80      1.86 o 
  -6   3   3       60.48       69.74      2.05 o 
  -5   3   3       88.93       99.05      3.48 o 
  -4   3   3       33.97       47.74      2.23 o 
  -3   3   3      417.90      495.40      7.86 o 
  -2   3   3        9.86       14.72      1.66 o 
  -1   3   3       29.33       27.15      1.96 o 
   0   3   3        1.15        1.99      1.66 o 
   1   3   3        9.41        9.57      1.98 o 
   2   3   3        6.05        4.08      2.06 o 
   3   3   3       14.36       12.28      2.03 o 
   4   3   3       29.96       33.29      2.17 o 
   5   3   3       38.11       34.81      1.97 o 
   6   3   3       30.64       30.35      2.31 o 
   7   3   3       15.28       14.79      1.91 o 
   8   3   3      107.97      102.22      2.86 o 
   9   3   3     2208.73     2205.61     29.47 o 
  10   3   3       53.94       55.12      2.82 o 
  11   3   3       96.06      102.08      2.91 o 
  12   3   3      142.35      147.25      5.37 o 
  13   3   3        3.20        3.51      2.57 o 
  14   3   3        1.98        6.43      2.34 o 
  15   3   3        7.95       10.43      2.39 o 
 -14   4   3       17.98       23.77      2.68 o 
 -13   4   3       11.48       10.32      2.29 o 
 -12   4   3      177.41      182.58      3.34 o 
 -11   4   3      102.47      101.79      2.62 o 
 -10   4   3        0.24        0.76      1.87 o 
  -9   4   3       86.31       80.48      3.89 o 
  -8   4   3        4.35        2.18      1.94 o 
  -7   4   3       41.70       41.00      1.99 o 
  -6   4   3       55.22       49.87      2.28 o 
  -5   4   3        5.49        6.29      2.00 o 
  -4   4   3       32.85       45.87      2.29 o 
  -3   4   3      211.04      203.59      4.29 o 
  -2   4   3       20.40       22.34      2.01 o 
  -1   4   3       97.52      101.81      2.40 o 
   0   4   3      309.26      321.41      3.58 o 
   1   4   3       22.18       16.76      2.13 o 
   2   4   3      203.30      206.00      3.28 o 
   3   4   3       21.35       29.81      2.04 o 
   4   4   3      165.80      150.94      3.51 o 
   5   4   3       41.42       40.57      2.14 o 
   6   4   3      430.45      406.84     12.95 o 
   7   4   3        6.02        6.86      1.72 o 
   8   4   3      239.93      225.95      3.24 o 
   9   4   3       57.47       50.04      2.14 o 
  10   4   3        8.76       11.21      2.07 o 
  11   4   3      194.42      197.63      3.96 o 
  12   4   3        8.17        9.76      2.12 o 
  13   4   3       42.57       47.42      2.58 o 
 -11   5   3        0.55        0.74      2.18 o 
 -10   5   3        2.42        1.53      1.96 o 
  -9   5   3      100.96      102.15      2.72 o 
  -8   5   3       57.97       53.35      4.46 o 
  -7   5   3        2.40        3.21      2.01 o 
  -6   5   3      368.65      342.42      3.15 o 
  -5   5   3        6.27        8.15      1.86 o 
  -4   5   3      406.35      385.93      7.75 o 
  -3   5   3        6.29        8.09      1.71 o 
  -2   5   3      100.00      104.52      2.34 o 
  -1   5   3     1489.22     1571.80     19.35 o 
   0   5   3       91.41       90.05      3.82 o 
   1   5   3      137.11      140.39      2.55 o 
   2   5   3       15.80       18.68      1.94 o 
   3   5   3       52.09       51.53      2.56 o 
   4   5   3       44.64       45.20      2.15 o 
   5   5   3       11.53        9.50      2.01 o 
   6   5   3        1.16        2.75      1.95 o 
   7   5   3       77.86       70.92      2.40 o 
   8   5   3        5.20        4.15      2.03 o 
   9   5   3       17.92       13.94      1.98 o 
  10   5   3        0.16        2.08      2.24 o 
  -7   6   3       10.24        8.77      2.38 o 
  -6   6   3       27.46       32.65      2.11 o 
  -5   6   3      122.69      121.34      3.50 o 
  -4   6   3        1.12        1.91      2.06 o 
  -3   6   3        7.13        7.09      2.04 o 
  -2   6   3      110.34      108.30      2.51 o 
  -1   6   3       23.48       22.36      2.10 o 
   0   6   3        0.27        0.97      2.14 o 
   1   6   3        1.11        0.08      2.14 o 
   2   6   3      131.92      132.00      3.38 o 
   3   6   3        4.27       10.10      2.15 o 
   4   6   3      172.85      169.22      4.81 o 
   5   6   3        1.29       -0.09      1.92 o 
   6   6   3       12.36       13.19      2.16 o 
 -18   0   4       30.21       17.36      3.37 o 
 -16   0   4      867.85      873.97     21.34 o 
 -14   0   4      553.44      593.28     17.81 o 
 -12   0   4       66.24       65.54      3.34 o 
 -10   0   4      458.68      515.86     32.33 o 
  -8   0   4     1948.19     2041.33     38.29 o 
  -6   0   4     3681.33     3568.52    162.73 o 
  -4   0   4       29.50       36.24      3.40 o 
  -2   0   4     1570.30     1454.57     38.41 o 
   0   0   4    40703.72    45477.78    233.19 o 
   2   0   4       80.25       62.87      4.22 o 
   4   0   4      103.45       94.07      4.13 o 
   6   0   4     2140.62     2147.12     29.10 o 
   8   0   4        0.03       -1.67      3.70 o 
  10   0   4       86.04       92.09      4.69 o 
  12   0   4        6.22        6.75      3.54 o 
  14   0   4        7.51       10.07      3.69 o 
  16   0   4       33.40       30.58      4.85 o 
 -18   1   4        2.82        4.28      2.29 o 
 -17   1   4      147.71      146.70      2.69 o 
 -16   1   4        2.32        4.52      2.10 o 
 -15   1   4        0.45        4.02      1.77 o 
 -14   1   4      472.64      470.62     10.53 o 
 -13   1   4       91.59       92.98      2.42 o 
 -12   1   4      540.93      553.91      9.41 o 
 -11   1   4      569.78      540.67     12.32 o 
 -10   1   4       10.25       14.62      1.87 o 
  -9   1   4      720.13      715.67      9.08 o 
  -8   1   4       97.55       95.41      3.08 o 
  -7   1   4     1763.60     1768.42     43.92 o 
  -6   1   4      163.75      172.79      4.78 o 
  -5   1   4       91.13       87.72      2.56 o 
  -4   1   4      963.63      941.60     12.70 o 
  -3   1   4     2907.96     2700.13     60.26 o 
  -2   1   4      380.60      362.00      5.67 o 
  -1   1   4    14968.62    14874.35    135.05 o 
   0   1   4      749.10      716.86     13.49 o 
   1   1   4     1096.04      995.56     16.51 o 
   2   1   4      276.77      269.67      8.11 o 
   3   1   4      705.03      750.66     35.39 o 
   4   1   4     1429.96     1521.78     22.16 o 
   5   1   4       11.90        9.98      3.11 o 
   6   1   4       23.39       29.30      2.76 o 
   7   1   4       51.05       49.78      2.64 o 
   8   1   4       16.57       25.03      2.30 o 
   9   1   4        0.17        2.02      1.97 o 
  10   1   4      764.33      739.99      9.44 o 
  11   1   4       68.17       64.95      2.64 o 
  12   1   4        0.54       -0.49      2.76 o 
  13   1   4        5.36        6.95      1.98 o 
  14   1   4       28.27       22.82      2.46 o 
  15   1   4        1.50        0.73      2.29 o 
  16   1   4        6.40        5.51      2.97 o 
 -17   2   4       25.50       24.66      2.54 o 
 -16   2   4        0.35       -0.17      2.52 o 
 -15   2   4       47.59       43.76      2.73 o 
 -14   2   4       25.77       26.20      2.31 o 
 -13   2   4        0.31        0.17      2.09 o 
 -12   2   4       20.96       29.66      2.42 o 
 -11   2   4       30.48       34.32      2.11 o 
 -10   2   4     1430.87     1475.72     23.18 o 
  -9   2   4        4.13        4.29      1.71 o 
  -8   2   4      219.05      221.91      4.08 o 
  -7   2   4      592.25      594.51      8.33 o 
  -6   2   4      144.98      148.25      6.70 o 
  -5   2   4      327.59      331.82      5.29 o 
  -4   2   4     1703.56     1696.58     23.36 o 
  -3   2   4        9.02       17.80      1.86 o 
  -2   2   4       16.81       20.30      1.89 o 
  -1   2   4       85.27       78.62      2.39 o 
   0   2   4      301.01      323.95      8.29 o 
   1   2   4       73.65       94.74      2.50 o 
   2   2   4     5028.61     5546.65     45.73 o 
   3   2   4      243.59      283.26      5.37 o 
   4   2   4      184.66      161.64      3.13 o 
   5   2   4      273.17      264.96      5.38 o 
   6   2   4      286.99      282.40     10.09 o 
   7   2   4        9.18        8.34      2.35 o 
   8   2   4        0.03        0.33      2.12 o 
   9   2   4      280.43      273.49      9.26 o 
  10   2   4     1328.66     1349.52     18.34 o 
  11   2   4      895.46      867.25     18.73 o 
  12   2   4       74.99       75.67      2.62 o 
  13   2   4        0.05        3.88      2.51 o 
  14   2   4       89.27       86.57      2.80 o 
  15   2   4       11.87       13.93      2.64 o 
  16   2   4        3.85        1.40      2.55 o 
 -16   3   4        0.10        3.30      2.36 o 
 -15   3   4       41.54       40.94      2.80 o 
 -14   3   4       19.48       24.65      2.49 o 
 -13   3   4        2.65        0.59      2.07 o 
 -12   3   4      258.80      274.97      5.02 o 
 -11   3   4      210.41      221.43      4.66 o 
 -10   3   4      136.98      128.55      2.59 o 
  -9   3   4      158.10      167.21      3.50 o 
  -8   3   4       56.90       64.42      2.08 o 
  -7   3   4        3.89        3.59      1.58 o 
  -6   3   4       81.76       74.52      2.09 o 
  -5   3   4       15.97       15.45      1.80 o 
  -4   3   4     2188.65     2285.92     40.90 o 
  -3   3   4       26.63       30.70      1.90 o 
  -2   3   4      192.00      204.37      3.78 o 
  -1   3   4      139.51      126.46      2.50 o 
   0   3   4       87.03       83.35      2.19 o 
   1   3   4     1470.28     1532.54     26.19 o 
   2   3   4       53.24       56.78      2.27 o 
   3   3   4      120.26      129.28      4.47 o 
   4   3   4       46.75       53.19      2.22 o 
   5   3   4      104.88      107.44      2.59 o 
   6   3   4      130.97      125.92      4.67 o 
   7   3   4      554.86      540.75      7.77 o 
   8   3   4      970.29     1017.22     10.79 o 
   9   3   4       49.55       57.59      2.38 o 
  10   3   4      161.25      164.65      2.91 o 
  11   3   4      100.19      107.37      4.93 o 
  12   3   4      155.51      163.82      3.08 o 
  13   3   4       18.11       21.66      2.43 o 
  14   3   4       21.21       21.34      2.45 o 
  15   3   4       36.23       43.30      2.67 o 
 -14   4   4        3.13        7.52      2.27 o 
 -13   4   4      131.18      130.99      2.90 o 
 -12   4   4       10.49       11.87      2.20 o 
 -11   4   4       56.85       50.85      3.00 o 
 -10   4   4       55.82       44.15      2.19 o 
  -9   4   4       84.70       68.33      2.08 o 
  -8   4   4      418.73      374.01      7.09 o 
  -7   4   4        9.84       16.70      1.82 o 
  -6   4   4       43.07       44.49      1.99 o 
  -5   4   4      276.49      296.18      7.73 o 
  -4   4   4       16.11       12.26      2.00 o 
  -3   4   4      203.19      202.43      2.86 o 
  -2   4   4      209.52      212.13     17.34 o 
  -1   4   4      260.11      274.75      5.12 o 
   0   4   4      715.99      685.70     10.92 o 
   1   4   4      352.95      352.61      6.91 o 
   2   4   4       54.46       51.74      2.23 o 
   3   4   4      125.78      128.68      2.64 o 
   4   4   4       67.78       64.02      2.92 o 
   5   4   4       91.68      102.72      2.39 o 
   6   4   4        0.36        3.87      2.01 o 
   7   4   4        1.74        8.75      1.91 o 
   8   4   4       67.35       67.60      2.37 o 
   9   4   4       68.50       65.16      2.30 o 
  10   4   4       16.36       18.48      2.30 o 
  11   4   4       40.65       43.22      2.55 o 
  12   4   4      104.11      113.44      3.06 o 
  13   4   4        0.14        3.61      2.35 o 
 -11   5   4        0.01        0.71      1.97 o 
 -10   5   4       59.82       61.29      2.37 o 
  -9   5   4        0.69        1.15      1.72 o 
  -8   5   4       40.69       41.45      1.98 o 
  -7   5   4       91.22       89.78      3.69 o 
  -6   5   4        6.58        9.46      1.80 o 
  -5   5   4        0.76        1.23      1.71 o 
  -4   5   4       15.90       21.42      2.08 o 
  -3   5   4       54.26       57.34      2.13 o 
  -2   5   4       14.55       16.51      1.76 o 
  -1   5   4      248.77      260.26      2.93 o 
   0   5   4      255.36      267.29      3.36 o 
   1   5   4      921.21      919.33     17.48 o 
   2   5   4        2.59        2.88      2.04 o 
   3   5   4       13.21       17.70      2.14 o 
   4   5   4        5.30        7.03      1.90 o 
   5   5   4       68.05       67.82      2.22 o 
   6   5   4      133.10      123.31      3.07 o 
   7   5   4        5.53        5.63      1.85 o 
   8   5   4        0.09        4.18      2.19 o 
   9   5   4        3.66        6.53      2.04 o 
  10   5   4       26.23       30.32      2.55 o 
  -7   6   4        8.14       13.18      2.68 o 
  -6   6   4       14.30       14.31      2.12 o 
  -5   6   4        6.86        3.52      2.14 o 
  -4   6   4        0.01        5.26      2.10 o 
  -3   6   4      117.63      111.56      3.58 o 
  -2   6   4       80.42       74.72      3.09 o 
  -1   6   4        3.37        5.78      1.94 o 
   0   6   4      168.88      169.01      2.87 o 
   1   6   4       14.54       14.60      1.91 o 
   2   6   4       40.37       41.67      2.43 o 
   3   6   4       57.43       54.12      2.49 o 
   4   6   4      114.44      102.75      2.64 o 
   5   6   4       19.91       18.13      2.07 o 
 -17   0   5      668.67      689.82     15.21 o 
 -15   0   5      424.50      434.97     11.10 o 
 -13   0   5        2.07        3.98      3.00 o 
 -11   0   5      332.31      382.94     17.98 o 
  -9   0   5     1254.81     1317.94     30.91 o 
  -7   0   5      245.97      216.43     24.00 o 
  -5   0   5     2623.42     2438.67     28.23 o 
  -3   0   5      617.61      545.60     10.31 o 
  -1   0   5    23910.43    26071.55    101.08 o 
   1   0   5      777.43      677.58     20.60 o 
   3   0   5      185.42      195.44      5.11 o 
   5   0   5     1124.27     1089.36     49.50 o 
   7   0   5      116.15      119.85      4.12 o 
   9   0   5       13.07       10.92      3.84 o 
  11   0   5        1.05        2.75      3.92 o 
  13   0   5      327.99      345.00      6.28 o 
  15   0   5       63.38       63.93      4.76 o 
 -18   1   5       12.09       11.18      2.41 o 
 -17   1   5        0.25        4.55      2.07 o 
 -16   1   5       11.40       10.82      1.78 o 
 -15   1   5       75.80       61.57      2.22 o 
 -14   1   5      239.28      217.46      5.62 o 
 -13   1   5        7.40       10.16      1.86 o 
 -12   1   5      400.95      381.32      8.40 o 
 -11   1   5      319.72      307.06      6.13 o 
 -10   1   5      423.78      434.50      5.92 o 
  -9   1   5      342.94      379.24      7.00 o 
  -8   1   5     1238.31     1247.86     27.31 o 
  -7   1   5      548.23      555.30      8.36 o 
  -6   1   5      582.87      587.97     19.66 o 
  -5   1   5      888.49      862.91     24.38 o 
  -4   1   5       51.75       54.42      2.33 o 
  -3   1   5     1967.72     1862.54     20.91 o 
  -2   1   5     1225.47     1221.84     22.14 o 
  -1   1   5      311.28      248.06      3.78 o 
   0   1   5      136.10      127.97      3.20 o 
   1   1   5       46.12       41.77      2.56 o 
   2   1   5       14.50       10.59      2.03 o 
   3   1   5      114.35      108.43      3.02 o 
   4   1   5      906.58      922.09     12.92 o 
   5   1   5       17.25       32.91      2.24 o 
   6   1   5      832.89      835.63     30.27 o 
   7   1   5      488.18      470.45      6.47 o 
   8   1   5     1632.02     1591.36     23.05 o 
   9   1   5        9.81       12.45      2.07 o 
  10   1   5      532.31      515.31     10.57 o 
  11   1   5      107.42      119.94      4.10 o 
  12   1   5      101.35      104.86      3.16 o 
  13   1   5       77.37       61.84      3.26 o 
  14   1   5        7.55        7.37      2.64 o 
  15   1   5       37.90       32.47      2.60 o 
  16   1   5       25.12       20.56      2.57 o 
 -17   2   5        2.44        4.08      2.26 o 
 -16   2   5        5.06        2.06      2.26 o 
 -15   2   5       25.65       24.09      2.64 o 
 -14   2   5       12.81       17.02      2.57 o 
 -13   2   5       10.35        9.39      1.83 o 
 -12   2   5       58.40       66.84      2.54 o 
 -11   2   5     1295.18     1255.27     23.20 o 
 -10   2   5        8.56       11.12      1.94 o 
  -9   2   5       16.14       23.59      1.83 o 
  -8   2   5      194.59      174.15      2.65 o 
  -7   2   5        3.33        5.71      1.75 o 
  -6   2   5     2278.80     2020.48     52.62 o 
  -5   2   5     2570.62     2553.28     68.86 o 
  -4   2   5      381.09      373.22      7.17 o 
  -3   2   5       12.10       10.19      1.76 o 
  -2   2   5       24.51       26.57      1.86 o 
  -1   2   5     1287.77     1214.36     15.65 o 
   0   2   5      373.53      436.46      5.82 o 
   1   2   5      145.93      162.15      3.33 o 
   2   2   5       69.88       61.22      2.34 o 
   3   2   5       12.77       11.62      2.25 o 
   4   2   5       12.51       24.76      2.18 o 
   5   2   5       37.49       40.53      2.53 o 
   6   2   5      372.96      387.21      6.70 o 
   7   2   5      747.96      795.66     23.56 o 
   8   2   5      249.97      244.07      8.29 o 
   9   2   5      631.05      616.06     13.11 o 
  10   2   5      148.96      143.12      3.52 o 
  11   2   5      151.84      163.05      4.64 o 
  12   2   5       54.22       50.84      2.06 o 
  13   2   5       30.02       31.53      1.91 o 
  14   2   5        5.11        8.10      2.15 o 
  15   2   5        3.04        4.22      2.41 o 
 -16   3   5       12.90       13.25      2.48 o 
 -15   3   5        0.38        0.66      2.22 o 
 -14   3   5       76.28       66.29      2.80 o 
 -13   3   5       33.36       33.80      2.24 o 
 -12   3   5      176.33      164.55      5.53 o 
 -11   3   5        0.04       -0.30      1.93 o 
 -10   3   5      310.09      299.37      3.32 o 
  -9   3   5      715.70      728.06     12.60 o 
  -8   3   5      596.17      630.65     10.78 o 
  -7   3   5      126.42      140.34      2.90 o 
  -6   3   5       12.58       17.48      2.05 o 
  -5   3   5      239.41      272.21      6.70 o 
  -4   3   5       69.33       80.45      2.31 o 
  -3   3   5      512.63      491.64     15.03 o 
  -2   3   5       52.62       60.91      1.96 o 
  -1   3   5      154.00      151.40      2.78 o 
   0   3   5      227.38      217.86      2.81 o 
   1   3   5       40.08       32.81      2.05 o 
   2   3   5        0.11        2.53      1.60 o 
   3   3   5     1058.66     1178.95     24.09 o 
   4   3   5      255.98      281.75      5.07 o 
   5   3   5       40.33       45.53      2.22 o 
   6   3   5      454.61      469.57      9.26 o 
   7   3   5       45.81       50.17      2.52 o 
   8   3   5      583.11      585.15      9.19 o 
   9   3   5       42.15       46.81      2.20 o 
  10   3   5      203.12      218.98      3.68 o 
  11   3   5      101.38       99.40      3.47 o 
  12   3   5        7.09        6.32      2.02 o 
  13   3   5       33.27       36.66      2.18 o 
  14   3   5        1.20        2.62      2.45 o 
 -14   4   5      105.12       97.22      2.92 o 
 -13   4   5       21.76       18.99      2.50 o 
 -12   4   5        0.58        2.42      2.14 o 
 -11   4   5       64.99       74.99      2.46 o 
 -10   4   5        8.64       11.92      2.16 o 
  -9   4   5        2.72       -0.85      1.70 o 
  -8   4   5      613.51      583.20      6.25 o 
  -7   4   5       32.87       32.83      1.94 o 
  -6   4   5       10.22        6.76      1.54 o 
  -5   4   5        0.03        0.87      1.83 o 
  -4   4   5        3.12        2.80      1.91 o 
  -3   4   5        3.08        4.09      1.90 o 
  -2   4   5        1.45        0.91      1.97 o 
  -1   4   5      164.99      169.12      2.56 o 
   0   4   5        5.98        7.19      1.81 o 
   1   4   5       58.44       56.62      2.00 o 
   2   4   5      138.54      152.95      2.35 o 
   3   4   5      257.32      255.68      3.48 o 
   4   4   5       90.79       84.13      2.18 o 
   5   4   5       38.21       37.16      2.10 o 
   6   4   5       15.94       16.46      2.17 o 
   7   4   5        1.86        3.52      1.98 o 
   8   4   5      117.19      110.64      3.02 o 
   9   4   5      105.09      107.13      4.35 o 
  10   4   5      162.78      163.40      4.96 o 
  11   4   5       26.50       26.63      2.27 o 
  12   4   5       28.06       30.99      2.77 o 
 -11   5   5       38.52       40.65      2.30 o 
 -10   5   5        0.11        0.49      1.89 o 
  -9   5   5        1.08        0.19      1.96 o 
  -8   5   5       31.31       22.28      1.99 o 
  -7   5   5       67.73       58.05      2.08 o 
  -6   5   5       47.16       50.31      1.97 o 
  -5   5   5        9.04        8.47      1.78 o 
  -4   5   5       67.99       64.76      2.11 o 
  -3   5   5       14.32       19.24      1.99 o 
  -2   5   5      106.36      115.66      2.40 o 
  -1   5   5       24.00       27.34      2.23 o 
   0   5   5      357.54      344.16      4.61 o 
   1   5   5       21.84       27.35      2.25 o 
   2   5   5      356.83      349.74      3.53 o 
   3   5   5        0.06       -0.25      1.69 o 
   4   5   5        1.20        4.05      1.82 o 
   5   5   5       93.18       89.02      2.27 o 
   6   5   5       21.17       20.25      1.99 o 
   7   5   5       14.57       13.30      2.28 o 
   8   5   5      164.88      145.11      2.76 o 
   9   5   5        6.75       10.99      2.19 o 
  10   5   5        0.97       -0.58      2.70 o 
  -6   6   5        0.32        2.02      1.93 o 
  -5   6   5        0.01        0.83      2.33 o 
  -4   6   5        8.25        9.03      1.98 o 
  -3   6   5       59.90       61.54      3.03 o 
  -2   6   5        5.95        7.66      2.10 o 
  -1   6   5      101.86       98.19      2.62 o 
   0   6   5       10.47        8.19      1.99 o 
   1   6   5       37.72       39.48      2.16 o 
   2   6   5        1.68        3.25      2.41 o 
   3   6   5      113.67      109.05      2.70 o 
   4   6   5        0.01        0.93      2.15 o 
   5   6   5       14.07       15.07      2.56 o 
 -18   0   6       20.51       16.25      2.73 o 
 -16   0   6      142.91      141.52      3.32 o 
 -14   0   6      310.59      296.51      6.75 o 
 -12   0   6       34.02       31.14      2.61 o 
 -10   0   6        2.94        4.07      2.14 o 
  -8   0   6     1944.98     1817.52    125.46 o 
  -6   0   6      227.04      195.16     10.84 o 
  -4   0   6     1827.87     1712.35     65.73 o 
  -2   0   6     5246.18     5077.84     95.81 o 
   0   0   6     4368.70     4146.17     75.57 o 
   2   0   6     3013.63     3057.15     68.26 o 
   4   0   6      940.05      867.29     36.74 o 
   6   0   6     5749.42     5829.54    195.96 o 
   8   0   6      431.40      452.90      8.55 o 
  10   0   6        8.93       17.16      4.61 o 
  12   0   6      275.81      245.87      8.40 o 
  14   0   6       51.69       45.47      4.22 o 
  16   0   6       39.11       32.87      4.74 o 
 -18   1   6       12.23        8.95      2.23 o 
 -17   1   6       26.21       27.96      2.21 o 
 -16   1   6       51.03       47.73      2.49 o 
 -15   1   6       94.84       86.19      2.75 o 
 -14   1   6       13.35       12.31      1.88 o 
 -13   1   6      131.71      144.38      3.51 o 
 -12   1   6      102.59       93.19      2.67 o 
 -11   1   6      342.58      328.63      9.85 o 
 -10   1   6      143.11      138.41      2.55 o 
  -9   1   6      135.39      119.68      2.64 o 
  -8   1   6      221.99      264.03      3.44 o 
  -7   1   6       21.24       19.14      1.93 o 
  -6   1   6      505.43      516.88      9.33 o 
  -5   1   6      231.35      239.04      5.50 o 
  -4   1   6      897.77      893.63     14.94 o 
  -3   1   6     6795.21     6921.48     91.93 o 
  -2   1   6     3162.77     3185.52     23.08 o 
  -1   1   6      387.01      383.10      4.64 o 
   0   1   6        0.52       -0.77      2.11 o 
   1   1   6       94.52      106.30      2.90 o 
   2   1   6     2433.22     2385.30     17.92 o 
   3   1   6      424.14      431.04      7.60 o 
   4   1   6      390.73      404.56      5.14 o 
   5   1   6      127.39       99.75      3.15 o 
   6   1   6       24.49       30.50      2.37 o 
   7   1   6       44.67       51.26      3.41 o 
   8   1   6        0.65       -0.07      2.20 o 
   9   1   6        3.09        1.26      2.43 o 
  10   1   6      669.56      649.91     12.02 o 
  11   1   6       31.95       28.85      2.43 o 
  12   1   6      194.81      191.41      3.47 o 
  13   1   6       60.57       61.49      2.64 o 
  14   1   6        9.08        6.06      2.59 o 
  15   1   6      104.60      112.33      3.38 o 
  16   1   6        3.93        6.37      2.59 o 
 -17   2   6        9.65       11.08      2.31 o 
 -16   2   6        4.90        7.04      2.55 o 
 -15   2   6       52.68       44.38      2.33 o 
 -14   2   6        1.10        2.48      1.91 o 
 -13   2   6       15.95       15.34      1.99 o 
 -12   2   6      608.71      605.94      7.81 o 
 -11   2   6      889.10      890.68     19.67 o 
 -10   2   6       31.98       28.17      2.10 o 
  -9   2   6       48.02       52.63      2.25 o 
  -8   2   6      122.10      128.20      2.49 o 
  -7   2   6      660.38      669.94     15.09 o 
  -6   2   6     2277.48     2320.05     44.87 o 
  -5   2   6       26.41       29.00      3.93 o 
  -4   2   6     2264.41     2450.38     46.03 o 
  -3   2   6       64.72       54.05      1.93 o 
  -2   2   6      510.88      540.20      4.02 o 
  -1   2   6       56.39       45.65      2.22 o 
   0   2   6        6.40        5.83      1.81 o 
   1   2   6      577.89      634.67      9.90 o 
   2   2   6        1.47        1.95      1.67 o 
   3   2   6      832.57      856.22      5.99 o 
   4   2   6      101.67       84.92      2.80 o 
   5   2   6       50.15       48.89      2.84 o 
   6   2   6      381.19      396.83     10.42 o 
   7   2   6       80.68       83.88      2.60 o 
   8   2   6      830.32      802.59     22.19 o 
   9   2   6       61.91       61.03      2.39 o 
  10   2   6       70.51       72.68      2.37 o 
  11   2   6      422.54      429.45      7.82 o 
  12   2   6        6.09        7.93      2.08 o 
  13   2   6        0.53        2.40      2.02 o 
  14   2   6       14.14       16.82      2.23 o 
  15   2   6        1.33        5.56      2.88 o 
 -16   3   6       39.79       36.23      2.84 o 
 -15   3   6        2.89        4.44      2.57 o 
 -14   3   6       14.74       12.84      2.76 o 
 -13   3   6       72.61       88.52      3.34 o 
 -12   3   6      631.22      613.53      9.21 o 
 -11   3   6       38.85       34.50      1.99 o 
 -10   3   6      109.30      122.67      5.42 o 
  -9   3   6      102.86       97.30      2.33 o 
  -8   3   6        0.29        2.02      1.90 o 
  -7   3   6       15.28       15.40      2.00 o 
  -6   3   6       46.66       43.81      1.96 o 
  -5   3   6      669.21      689.47     14.94 o 
  -4   3   6        7.46        5.63      1.67 o 
  -3   3   6       10.68        8.47      1.98 o 
  -2   3   6      175.71      188.06      2.83 o 
  -1   3   6      318.77      309.95      5.76 o 
   0   3   6      430.16      413.68      8.20 o 
   1   3   6        8.34        5.47      1.77 o 
   2   3   6        2.18       -0.41      1.79 o 
   3   3   6       16.63       20.48      1.75 o 
   4   3   6       10.55        9.88      1.81 o 
   5   3   6       59.27       70.28      2.58 o 
   6   3   6      163.35      145.32      4.68 o 
   7   3   6      564.12      539.58     21.04 o 
   8   3   6        4.67        5.03      2.78 o 
   9   3   6      327.08      336.77     11.14 o 
  10   3   6       75.92       79.16      2.83 o 
  11   3   6        8.43        9.50      2.03 o 
  12   3   6       72.96       78.03      2.34 o 
  13   3   6        1.56        1.98      2.33 o 
  14   3   6       63.50       67.18      2.71 o 
 -14   4   6        4.93       -1.11      2.35 o 
 -13   4   6      112.89      121.88      3.71 o 
 -12   4   6       31.88       33.18      2.01 o 
 -11   4   6       78.45       69.93      2.71 o 
 -10   4   6        1.78        3.04      1.88 o 
  -9   4   6       62.95       63.60      2.88 o 
  -8   4   6       67.10       64.64      2.18 o 
  -7   4   6        9.31       15.15      1.64 o 
  -6   4   6       57.95       53.47      2.18 o 
  -5   4   6       76.22       76.80      2.21 o 
  -4   4   6      831.67      867.79     20.00 o 
  -3   4   6     1200.81     1222.44     10.07 o 
  -2   4   6     1697.90     1698.38     38.47 o 
  -1   4   6     1172.56     1231.69     20.20 o 
   0   4   6       69.29       72.68      2.09 o 
   1   4   6      504.36      520.51      6.17 o 
   2   4   6      217.11      211.63      5.08 o 
   3   4   6        0.45        1.82      1.89 o 
   4   4   6      234.99      261.89      3.00 o 
   5   4   6      315.36      327.77      9.63 o 
   6   4   6      286.73      243.77      3.29 o 
   7   4   6      114.62      117.71      2.83 o 
   8   4   6       25.23       27.20      2.33 o 
   9   4   6      226.21      225.36      3.09 o 
  10   4   6        0.13        2.72      2.48 o 
  11   4   6       88.87       91.72      4.28 o 
  12   4   6       14.46       16.77      2.55 o 
 -11   5   6       52.59       54.36      2.81 o 
 -10   5   6        7.54        3.38      2.11 o 
  -9   5   6        3.30        6.15      1.87 o 
  -8   5   6       64.85       61.45      2.02 o 
  -7   5   6        9.61       13.95      1.87 o 
  -6   5   6        8.57        7.26      1.89 o 
  -5   5   6       75.92       68.83      2.15 o 
  -4   5   6       14.74       13.87      1.93 o 
  -3   5   6      357.74      354.58      9.52 o 
  -2   5   6       62.99       61.17      2.17 o 
  -1   5   6       28.57       26.71      2.19 o 
   0   5   6       21.93       24.31      2.17 o 
   1   5   6      129.63      137.06      2.59 o 
   2   5   6        3.09        5.50      1.93 o 
   3   5   6       73.54       74.32      2.77 o 
   4   5   6       62.36       62.71      2.61 o 
   5   5   6      115.97      113.06      2.66 o 
   6   5   6       30.29       28.67      2.04 o 
   7   5   6      134.27      115.63      3.17 o 
   8   5   6        0.55        2.53      2.31 o 
   9   5   6        0.07        1.97      2.14 o 
  -6   6   6       32.93       27.75      2.32 o 
  -5   6   6        0.49        1.53      2.19 o 
  -4   6   6        0.02        0.09      1.93 o 
  -3   6   6       32.85       34.07      2.74 o 
  -2   6   6        3.90        6.99      2.27 o 
  -1   6   6      108.65      105.82      3.00 o 
   0   6   6       33.62       37.92      2.05 o 
   1   6   6       19.57       26.06      2.58 o 
   2   6   6       13.62       14.71      2.26 o 
   3   6   6       89.15       84.61      2.81 o 
   4   6   6       92.21       94.16      2.58 o 
 -17   0   7       56.84       56.14      3.38 o 
 -15   0   7      159.39      142.47      5.57 o 
 -13   0   7       71.96       65.18      3.23 o 
 -11   0   7     1310.28     1326.86     31.78 o 
  -9   0   7     1784.65     1788.84     39.90 o 
  -7   0   7       32.53       45.86      5.57 o 
  -5   0   7       10.59       14.16      2.87 o 
  -3   0   7      679.21      618.27     13.09 o 
  -1   0   7       54.43       53.13      3.56 o 
   1   0   7      608.61      515.21     16.10 o 
   3   0   7      201.69      186.71      4.66 o 
   5   0   7      303.45      273.19      7.44 o 
   7   0   7        9.63        5.95      3.38 o 
   9   0   7        2.64        5.15      2.87 o 
  11   0   7       52.95       48.00      3.55 o 
  13   0   7        7.57        9.02      3.37 o 
  15   0   7        7.81        8.30      4.02 o 
 -18   1   7       10.31        3.45      2.14 o 
 -17   1   7      161.32      157.42      2.76 o 
 -16   1   7       12.43       18.68      2.08 o 
 -15   1   7       11.37       12.90      1.98 o 
 -14   1   7        1.04        1.98      1.87 o 
 -13   1   7      206.49      187.97      5.96 o 
 -12   1   7      154.07      159.31      4.33 o 
 -11   1   7      223.00      232.00      4.98 o 
 -10   1   7       11.18        9.34      1.87 o 
  -9   1   7      202.66      237.13      8.46 o 
  -8   1   7       38.63       38.64      2.21 o 
  -7   1   7       21.29       23.95      2.11 o 
  -6   1   7        0.27       -0.58      1.51 o 
  -5   1   7      375.40      375.50      3.53 o 
  -4   1   7        6.00       11.31      1.69 o 
  -3   1   7       47.59       55.97      2.71 o 
  -2   1   7      100.21       98.88      2.71 o 
  -1   1   7     4170.19     4111.83     63.58 o 
   0   1   7      298.53      321.18      4.23 o 
   1   1   7       90.76       89.58      2.73 o 
   2   1   7     1717.37     1824.15     31.78 o 
   3   1   7      302.53      310.79      6.32 o 
   4   1   7      227.67      229.95      7.28 o 
   5   1   7       28.76       33.04      2.49 o 
   6   1   7      263.06      254.15      3.83 o 
   7   1   7        1.48        5.44      2.57 o 
   8   1   7       47.83       55.88      2.51 o 
   9   1   7      308.20      325.38      6.64 o 
  10   1   7       19.85       16.11      2.43 o 
  11   1   7       69.69       65.49      2.87 o 
  12   1   7       79.22       70.10      3.44 o 
  13   1   7       61.21       63.79      3.67 o 
  14   1   7       51.00       38.36      2.76 o 
  15   1   7       46.63       39.31      3.14 o 
 -17   2   7       65.45       66.28      2.69 o 
 -16   2   7       12.78       12.75      2.19 o 
 -15   2   7        7.43        8.12      2.50 o 
 -14   2   7        5.83        5.98      1.89 o 
 -13   2   7        5.39        8.02      1.88 o 
 -12   2   7      135.53      130.03      2.97 o 
 -11   2   7        3.06        6.49      1.99 o 
 -10   2   7      268.82      269.24      6.76 o 
  -9   2   7      174.63      193.52      4.95 o 
  -8   2   7       25.08       27.43      1.60 o 
  -7   2   7      206.20      204.73      3.58 o 
  -6   2   7      379.54      384.07      5.75 o 
  -5   2   7      770.57      829.20      8.22 o 
  -4   2   7      608.69      615.71     12.04 o 
  -3   2   7       26.13       30.36      1.63 o 
  -2   2   7     1840.90     1859.94     39.23 o 
  -1   2   7        3.13        1.37      1.80 o 
   0   2   7      934.35     1014.76      5.51 o 
   1   2   7      218.85      212.79      3.63 o 
   2   2   7      845.88      903.30     10.12 o 
   3   2   7       12.84       13.90      2.30 o 
   4   2   7       40.59       52.48      2.53 o 
   5   2   7      211.73      216.64      8.05 o 
   6   2   7      556.34      606.02     14.25 o 
   7   2   7      218.21      217.45      3.31 o 
   8   2   7        0.25        1.04      2.01 o 
   9   2   7       89.25       97.36      2.73 o 
  10   2   7      488.51      496.15      8.45 o 
  11   2   7      118.94      115.54      2.82 o 
  12   2   7        0.75        2.55      1.90 o 
  13   2   7       20.34       21.44      2.14 o 
  14   2   7       35.50       46.69      2.89 o 
  15   2   7       10.49       12.11      2.42 o 
 -16   3   7       49.38       49.22      2.96 o 
 -15   3   7        1.31        0.38      2.24 o 
 -14   3   7       11.11       10.95      2.19 o 
 -13   3   7        3.44        2.22      2.14 o 
 -12   3   7        0.45        2.41      1.93 o 
 -11   3   7      182.71      168.80      4.09 o 
 -10   3   7        3.03        3.17      1.69 o 
  -9   3   7       92.77       86.33      2.35 o 
  -8   3   7        6.41        9.87      2.02 o 
  -7   3   7       25.39       28.98      1.92 o 
  -6   3   7       32.78       29.41      1.90 o 
  -5   3   7        5.95        3.36      2.05 o 
  -4   3   7       49.32       51.62      2.39 o 
  -3   3   7      254.71      261.90      4.39 o 
  -2   3   7        1.95        1.94      1.73 o 
  -1   3   7        2.94        3.30      1.88 o 
   0   3   7        7.98        9.84      1.83 o 
   1   3   7      107.00      110.22      2.46 o 
   2   3   7        7.93       10.26      1.92 o 
   3   3   7       47.30       51.46      2.14 o 
   4   3   7        0.00        2.33      2.03 o 
   5   3   7       16.74       19.21      2.33 o 
   6   3   7        0.01        4.23      2.29 o 
   7   3   7      467.84      462.09      8.50 o 
   8   3   7      117.65      116.68      4.02 o 
   9   3   7     1265.94     1317.16     25.96 o 
  10   3   7      318.62      325.36      4.98 o 
  11   3   7      148.38      148.37      4.01 o 
  12   3   7      453.60      469.98      9.07 o 
  13   3   7        0.12        1.40      2.18 o 
 -14   4   7       22.35       17.77      2.44 o 
 -13   4   7       39.22       48.57      2.14 o 
 -12   4   7      204.15      206.60      5.96 o 
 -11   4   7       15.62       18.57      2.06 o 
 -10   4   7      238.67      235.19      4.15 o 
  -9   4   7        2.80        5.59      1.78 o 
  -8   4   7       16.48       13.71      1.94 o 
  -7   4   7       60.61       50.56      1.88 o 
  -6   4   7       57.91       56.57      2.10 o 
  -5   4   7       10.51       12.60      1.73 o 
  -4   4   7      183.79      181.32      5.97 o 
  -3   4   7       28.63       30.93      1.99 o 
  -2   4   7      193.28      207.78      4.46 o 
  -1   4   7        9.14       13.27      1.82 o 
   0   4   7      462.30      476.79     15.37 o 
   1   4   7       59.84       62.76      2.27 o 
   2   4   7       38.14       41.29      2.08 o 
   3   4   7        8.23       13.73      1.72 o 
   4   4   7      502.63      486.72     13.25 o 
   5   4   7       93.81      110.89      2.63 o 
   6   4   7      340.88      338.41      9.02 o 
   7   4   7       27.13       23.58      2.81 o 
   8   4   7      451.34      423.64     10.98 o 
   9   4   7       34.48       36.24      2.71 o 
  10   4   7       22.14       21.19      2.33 o 
  11   4   7       32.98       33.26      2.77 o 
  12   4   7       33.18       36.50      7.57 o 
 -11   5   7       16.72       19.54      2.44 o 
 -10   5   7       26.97       27.99      2.11 o 
  -9   5   7       17.38       10.77      2.05 o 
  -8   5   7       35.18       46.13      2.74 o 
  -7   5   7        9.86       11.28      1.82 o 
  -6   5   7        9.52        7.29      1.74 o 
  -5   5   7       54.07       47.27      2.17 o 
  -4   5   7       61.17       59.02      2.26 o 
  -3   5   7       81.92       86.09      2.94 o 
  -2   5   7       79.71       84.46      2.27 o 
  -1   5   7      808.39      846.07     10.20 o 
   0   5   7      287.26      298.39      4.50 o 
   1   5   7       23.52       25.26      2.04 o 
   2   5   7      205.38      210.72      4.50 o 
   3   5   7       11.22       15.26      2.00 o 
   4   5   7       42.50       39.24      2.30 o 
   5   5   7        2.10        4.05      2.22 o 
   6   5   7        2.11        2.63      2.57 o 
   7   5   7       93.05       95.11      3.20 o 
   8   5   7       59.93       61.59      2.94 o 
   9   5   7       95.50      121.93      4.55 o 
  -5   6   7        4.17        7.95      2.17 o 
  -4   6   7       72.46       69.43      2.42 o 
  -3   6   7        2.21        3.88      2.19 o 
  -2   6   7       94.27       95.27      2.69 o 
  -1   6   7       15.08       19.09      2.17 o 
   0   6   7        0.42        0.93      2.14 o 
   1   6   7        6.82        8.14      2.21 o 
   2   6   7        1.27        3.38      2.13 o 
   3   6   7       80.47       83.63      2.56 o 
 -18   0   8       12.97       14.83      3.11 o 
 -16   0   8       41.87       48.09      3.86 o 
 -14   0   8       13.02       14.19      2.55 o 
 -12   0   8      345.49      357.48      6.01 o 
 -10   0   8       30.30       39.25      2.45 o 
  -8   0   8      241.04      248.01     13.91 o 
  -6   0   8      239.44      231.45      4.67 o 
  -4   0   8      525.82      545.35     18.03 o 
  -2   0   8      200.39      199.55     18.24 o 
   0   0   8     1789.99     1719.50     43.05 o 
   2   0   8      777.92      768.80     22.53 o 
   4   0   8       31.21       23.17      2.83 o 
   6   0   8      367.00      343.18     23.57 o 
   8   0   8      240.36      239.32      6.38 o 
  10   0   8       68.46       62.32      4.17 o 
  12   0   8      340.68      311.53      5.70 o 
  14   0   8       22.19       16.64      3.84 o 
 -18   1   8       14.56       12.22      2.22 o 
 -17   1   8        6.38        6.91      2.15 o 
 -16   1   8        3.83        6.55      2.03 o 
 -15   1   8       25.91       27.52      1.99 o 
 -14   1   8       41.13       40.92      1.90 o 
 -13   1   8       24.62       28.42      2.16 o 
 -12   1   8      318.37      325.29      8.86 o 
 -11   1   8      174.53      185.19      3.29 o 
 -10   1   8       70.28       71.43      3.01 o 
  -9   1   8      813.93      847.90     13.91 o 
  -8   1   8       10.59        8.34      1.99 o 
  -7   1   8      205.06      229.95      3.06 o 
  -6   1   8      109.45      128.32      4.63 o 
  -5   1   8       32.83       32.27      1.86 o 
  -4   1   8        1.54        1.36      1.78 o 
  -3   1   8      382.33      430.88      7.32 o 
  -2   1   8      176.12      156.39      3.27 o 
  -1   1   8      922.41     1002.63     11.38 o 
   0   1   8      483.73      506.71      7.04 o 
   1   1   8     1965.17     2014.87     42.58 o 
   2   1   8      183.96      197.47      4.56 o 
   3   1   8       74.20       74.13      2.51 o 
   4   1   8      707.52      679.39     28.83 o 
   5   1   8      429.62      446.80     15.87 o 
   6   1   8      123.93      115.09      3.54 o 
   7   1   8      122.60      114.62      2.89 o 
   8   1   8      117.87      128.67      3.22 o 
   9   1   8      364.17      333.26      6.06 o 
  10   1   8      256.10      227.29      4.97 o 
  11   1   8       24.64       26.03      2.46 o 
  12   1   8        3.87        5.73      2.86 o 
  13   1   8        0.71        2.82      3.03 o 
  14   1   8       26.61       23.99      2.94 o 
  15   1   8       37.07       32.39      2.86 o 
 -17   2   8        0.33       -2.37      2.37 o 
 -16   2   8        8.61        9.72      1.96 o 
 -15   2   8      252.52      237.36      3.74 o 
 -14   2   8       97.65       87.45      4.03 o 
 -13   2   8        0.58        2.72      2.10 o 
 -12   2   8       11.55       11.05      1.84 o 
 -11   2   8       17.64       17.17      2.16 o 
 -10   2   8        3.81        7.48      2.12 o 
  -9   2   8       69.29       75.57      3.27 o 
  -8   2   8       38.23       34.13      1.95 o 
  -7   2   8      210.50      219.04      4.78 o 
  -6   2   8      157.19      148.98      3.18 o 
  -5   2   8     1355.78     1414.98     30.10 o 
  -4   2   8      164.74      174.27      2.80 o 
  -3   2   8      218.64      236.61      3.86 o 
  -2   2   8      886.37      846.41      7.08 o 
  -1   2   8        0.11       -0.03      1.61 o 
   0   2   8      449.80      475.12     10.07 o 
   1   2   8      578.44      707.29      8.13 o 
   2   2   8      101.43      137.23      2.90 o 
   3   2   8        1.08        2.96      1.92 o 
   4   2   8        0.01        1.42      2.10 o 
   5   2   8       54.34       49.66      2.64 o 
   6   2   8       56.95       53.76      2.39 o 
   7   2   8      249.06      250.14      6.40 o 
   8   2   8      346.39      366.50      7.81 o 
   9   2   8       63.25       68.43      2.41 o 
  10   2   8       15.32       18.49      2.03 o 
  11   2   8        0.39        2.90      1.90 o 
  12   2   8        8.91       10.95      2.27 o 
  13   2   8        0.02        2.64      2.20 o 
  14   2   8       51.87       46.81      2.73 o 
 -16   3   8        0.82        3.04      2.88 o 
 -15   3   8       72.59       78.31      4.67 o 
 -14   3   8       24.19       26.30      3.20 o 
 -13   3   8        2.59        0.34      2.15 o 
 -12   3   8      310.11      310.92      4.45 o 
 -11   3   8       21.48       29.78      2.15 o 
 -10   3   8       13.99       11.19      1.71 o 
  -9   3   8      454.22      405.79     12.63 o 
  -8   3   8      564.95      523.14     11.00 o 
  -7   3   8       61.34       70.66      2.18 o 
  -6   3   8      782.24      759.66      8.19 o 
  -5   3   8      467.77      468.27      3.53 o 
  -4   3   8       28.81       22.79      2.13 o 
  -3   3   8       31.19       30.82      1.95 o 
  -2   3   8      345.49      356.98      6.32 o 
  -1   3   8       49.64       38.45      2.14 o 
   0   3   8       56.98       59.27      2.10 o 
   1   3   8      146.86      156.38      4.40 o 
   2   3   8       56.23       53.40      4.69 o 
   3   3   8       35.01       30.95      2.28 o 
   4   3   8        0.84        3.10      2.00 o 
   5   3   8        0.85        0.12      2.18 o 
   6   3   8        7.31        6.51      2.47 o 
   7   3   8      103.83      102.16      5.12 o 
   8   3   8       46.30       53.76      2.99 o 
   9   3   8      143.50      147.83      4.01 o 
  10   3   8       72.49       67.11      2.59 o 
  11   3   8       38.43       35.51      2.45 o 
  12   3   8       57.24       50.13      2.66 o 
  13   3   8        0.57        1.57      2.54 o 
 -14   4   8        4.23        2.96      2.37 o 
 -13   4   8      337.42      332.47      8.52 o 
 -12   4   8      193.39      169.29      2.97 o 
 -11   4   8      144.32      132.69      2.96 o 
 -10   4   8       91.87       87.25      2.61 o 
  -9   4   8       52.42       41.17      2.17 o 
  -8   4   8      283.40      269.14      4.81 o 
  -7   4   8        9.79       11.21      1.79 o 
  -6   4   8        8.38        9.38      1.78 o 
  -5   4   8       75.89       79.91      2.42 o 
  -4   4   8        8.97       10.46      2.07 o 
  -3   4   8      134.59      146.23      4.34 o 
  -2   4   8      162.14      169.36      3.53 o 
  -1   4   8      172.25      166.69      4.11 o 
   0   4   8      112.82      111.98      2.22 o 
   1   4   8      243.68      238.04      3.70 o 
   2   4   8       40.71       40.98      1.95 o 
   3   4   8       55.22       56.51      2.23 o 
   4   4   8      415.89      396.25      7.06 o 
   5   4   8       17.08       15.11      2.17 o 
   6   4   8       78.57       78.53      3.10 o 
   7   4   8      180.63      152.39      4.48 o 
   8   4   8       25.26       26.50      2.82 o 
   9   4   8        0.14       -0.75      3.03 o 
  10   4   8        9.09        8.51      2.38 o 
  11   4   8        0.87        2.14      2.57 o 
 -11   5   8        2.10        4.08      2.01 o 
 -10   5   8        3.48        2.71      2.19 o 
  -9   5   8       24.93       26.30      1.97 o 
  -8   5   8       15.26       13.41      2.18 o 
  -7   5   8      168.69      166.29      4.23 o 
  -6   5   8       30.17       30.64      2.04 o 
  -5   5   8        0.64       -0.35      2.10 o 
  -4   5   8       89.53       98.37      3.47 o 
  -3   5   8        5.15        7.16      2.00 o 
  -2   5   8       58.77       64.70      2.26 o 
  -1   5   8        4.80        5.67      1.84 o 
   0   5   8        6.82        7.36      2.01 o 
   1   5   8       65.87       65.90      2.29 o 
   2   5   8       11.90        8.44      2.22 o 
   3   5   8      151.32      148.51      3.13 o 
   4   5   8       20.57       20.30      2.28 o 
   5   5   8       33.00       29.93      2.32 o 
   6   5   8        2.87        3.42      2.24 o 
   7   5   8        0.10        0.26      2.31 o 
   8   5   8       20.99       22.59      2.63 o 
  -4   6   8       37.64       43.92      2.15 o 
  -3   6   8      167.29      158.77      3.96 o 
  -2   6   8       40.98       45.12      2.53 o 
  -1   6   8       25.00       24.62      2.37 o 
   0   6   8       42.39       42.20      2.48 o 
   1   6   8       11.16        9.87      2.40 o 
 -17   0   9        0.47       -1.09      2.37 o 
 -15   0   9        2.71        3.23      2.49 o 
 -13   0   9      689.13      666.84     15.46 o 
 -11   0   9      639.07      653.32     22.17 o 
  -9   0   9      164.25      158.44      4.68 o 
  -7   0   9      210.88      190.95      5.14 o 
  -5   0   9       24.32       16.23      2.76 o 
  -3   0   9       17.82       19.49      2.99 o 
  -1   0   9     1680.06     1708.73     17.00 o 
   1   0   9      277.02      267.27      5.29 o 
   3   0   9      182.40      163.70      6.12 o 
   5   0   9       14.50        6.98      2.95 o 
   7   0   9      673.56      631.48     49.78 o 
   9   0   9     1006.87     1135.59     27.39 o 
  11   0   9      547.23      515.62     31.89 o 
  13   0   9      106.27       96.09      4.44 o 
  15   0   9        9.08       13.14      4.19 o 
 -17   1   9        1.81        2.18      1.89 o 
 -16   1   9        9.67       10.84      1.82 o 
 -15   1   9      208.03      210.58      4.73 o 
 -14   1   9        2.02        1.22      1.98 o 
 -13   1   9      484.95      473.39     12.20 o 
 -12   1   9      276.78      284.26      9.53 o 
 -11   1   9      140.50      140.15      5.37 o 
 -10   1   9      831.92      820.13     18.30 o 
  -9   1   9       57.56       61.35      2.18 o 
  -8   1   9        4.70        2.95      2.03 o 
  -7   1   9       53.38       49.78      2.13 o 
  -6   1   9      277.80      270.80      6.70 o 
  -5   1   9      421.21      421.01      3.82 o 
  -4   1   9       90.76       95.43      2.30 o 
  -3   1   9      169.58      165.50      2.82 o 
  -2   1   9     3132.54     3375.31     46.27 o 
  -1   1   9        5.68        8.58      2.29 o 
   0   1   9       19.81       20.25      2.37 o 
   1   1   9       18.06       18.48      2.23 o 
   2   1   9       12.42       17.80      1.89 o 
   3   1   9       58.90       54.54      2.27 o 
   4   1   9       56.47       69.96      2.46 o 
   5   1   9      387.35      421.34     12.95 o 
   6   1   9      376.21      368.15     16.22 o 
   7   1   9      102.95       87.76      3.10 o 
   8   1   9      122.53      133.07      3.39 o 
   9   1   9       54.76       55.18      2.71 o 
  10   1   9      393.33      382.05      8.27 o 
  11   1   9        0.17        3.75      2.38 o 
  12   1   9       38.27       44.15      2.86 o 
  13   1   9        1.53        5.33      3.08 o 
  14   1   9       44.32       36.78      3.16 o 
 -17   2   9        0.96        3.13      2.02 o 
 -16   2   9        2.61        6.89      2.19 o 
 -15   2   9        1.56       -0.20      1.99 o 
 -14   2   9      105.98      101.61      2.38 o 
 -13   2   9        2.63        5.31      1.82 o 
 -12   2   9        4.69        6.08      2.89 o 
 -11   2   9       74.25       69.85      2.29 o 
 -10   2   9       31.67       34.07      2.11 o 
  -9   2   9      502.90      501.58     13.95 o 
  -8   2   9      118.93      117.97      2.94 o 
  -7   2   9       13.09        9.51      1.92 o 
  -6   2   9      247.15      243.87      2.77 o 
  -5   2   9       18.73       22.63      1.87 o 
  -4   2   9      116.46      132.48      2.65 o 
  -3   2   9       60.43       67.30      2.35 o 
  -2   2   9       19.01       17.35      1.95 o 
  -1   2   9     1525.44     1491.97     17.21 o 
   0   2   9     1367.63     1390.50     19.67 o 
   1   2   9      681.73      770.67     12.75 o 
   2   2   9       57.42       53.32      2.51 o 
   3   2   9       51.07       51.00      2.05 o 
   4   2   9       73.84       74.47      2.63 o 
   5   2   9       36.67       35.03      2.62 o 
   6   2   9      112.84      124.80      3.97 o 
   7   2   9      228.87      235.72      4.97 o 
   8   2   9       36.25       40.49      2.31 o 
   9   2   9        6.30        8.83      2.01 o 
  10   2   9      204.45      198.02      3.00 o 
  11   2   9       72.09       70.31      2.90 o 
  12   2   9       22.61       29.27      2.30 o 
  13   2   9        1.59        2.11      2.41 o 
  14   2   9        0.04        1.04      2.66 o 
 -16   3   9        1.22       -1.72      6.76 o 
 -15   3   9       49.72       54.35      2.82 o 
 -14   3   9        2.43        6.09      2.08 o 
 -13   3   9        1.44        2.53      2.07 o 
 -12   3   9      186.03      174.50      3.46 o 
 -11   3   9       37.64       43.44      2.42 o 
 -10   3   9      361.34      340.87      8.74 o 
  -9   3   9      650.04      615.06      8.82 o 
  -8   3   9      235.19      199.66      5.14 o 
  -7   3   9      270.18      283.98      4.59 o 
  -6   3   9      388.02      391.63      4.95 o 
  -5   3   9     1403.12     1432.94     24.45 o 
  -4   3   9      213.48      222.08      4.34 o 
  -3   3   9       85.79       84.45      2.35 o 
  -2   3   9       21.66       20.96      1.86 o 
  -1   3   9      231.84      225.39      3.02 o 
   0   3   9      525.53      503.19     11.23 o 
   1   3   9       34.67       35.57      2.00 o 
   2   3   9        0.05       -0.54      1.86 o 
   3   3   9      173.53      189.55      3.12 o 
   4   3   9        3.61        4.08      2.31 o 
   5   3   9       38.08       32.90      3.22 o 
   6   3   9       44.09       50.62      3.05 o 
   7   3   9       61.99       56.08      2.62 o 
   8   3   9       10.31        9.78      2.01 o 
   9   3   9       67.92       75.36      2.70 o 
  10   3   9       48.97       46.86      2.47 o 
  11   3   9       48.01       46.14      2.44 o 
  12   3   9       33.54       39.58      2.52 o 
 -13   4   9        1.84        3.68      2.18 o 
 -12   4   9        2.33        4.40      2.18 o 
 -11   4   9       47.21       55.21      2.51 o 
 -10   4   9        6.55        6.56      1.80 o 
  -9   4   9       11.21        6.05      1.77 o 
  -8   4   9       10.84       10.63      1.82 o 
  -7   4   9       68.00       70.30      3.00 o 
  -6   4   9       28.38       31.92      1.93 o 
  -5   4   9        1.56        1.49      1.69 o 
  -4   4   9      145.95      144.14      2.85 o 
  -3   4   9      106.21      108.14      2.88 o 
  -2   4   9      454.91      450.68      6.72 o 
  -1   4   9        9.98       10.73      1.82 o 
   0   4   9        0.10        1.42      1.78 o 
   1   4   9      129.04      131.09      3.51 o 
   2   4   9        0.68        2.76      1.88 o 
   3   4   9       42.10       41.39      2.30 o 
   4   4   9       17.15       18.39      2.09 o 
   5   4   9      101.51      107.55      2.94 o 
   6   4   9      113.88      101.43      4.98 o 
   7   4   9       96.36       93.29      3.11 o 
   8   4   9       61.95       57.38      5.19 o 
   9   4   9      137.81      152.92      3.83 o 
  10   4   9        0.00        3.79      2.50 o 
 -10   5   9        1.19        3.53      1.92 o 
  -9   5   9        7.56        8.89      1.95 o 
  -8   5   9       34.43       30.63      2.40 o 
  -7   5   9       10.46        8.76      1.95 o 
  -6   5   9       59.76       62.06      2.29 o 
  -5   5   9        0.21        2.83      2.00 o 
  -4   5   9       44.68       43.85      2.41 o 
  -3   5   9        0.54        2.81      2.04 o 
  -2   5   9        2.52        2.27      1.95 o 
  -1   5   9        9.66       12.36      2.03 o 
   0   5   9      267.69      273.24      4.08 o 
   1   5   9      118.47      124.14      2.92 o 
   2   5   9      467.47      475.58      8.92 o 
   3   5   9      101.37      102.85      2.65 o 
   4   5   9       27.59       31.02      2.45 o 
   5   5   9      171.50      148.29      4.59 o 
   6   5   9      118.44      117.85      3.19 o 
   7   5   9       70.70       64.17      3.60 o 
 -16   0  10        7.28        8.24      3.38 o 
 -14   0  10        2.61        2.55      2.33 o 
 -12   0  10      363.72      368.33      7.99 o 
 -10   0  10      648.53      665.57     14.69 o 
  -8   0  10       98.55      111.43      3.92 o 
  -6   0  10      112.48      109.54      3.82 o 
  -4   0  10     7866.52     8332.49     59.20 o 
  -2   0  10     2016.36     2210.95     34.57 o 
   0   0  10     2580.84     2611.19     69.24 o 
   2   0  10       52.12       43.26      3.09 o 
   4   0  10       32.48       26.62      2.86 o 
   6   0  10       39.23       35.80      3.07 o 
   8   0  10      144.87      144.99      7.93 o 
  10   0  10       61.76       58.56      3.80 o 
  12   0  10        6.30        5.39      3.84 o 
  14   0  10       50.54       60.12      4.71 o 
 -17   1  10       15.26       17.65      2.11 o 
 -16   1  10      120.18      110.22      2.48 o 
 -15   1  10       32.55       32.66      2.13 o 
 -14   1  10        0.15        1.40      1.94 o 
 -13   1  10      781.71      762.83      6.45 o 
 -12   1  10       10.51       16.63      2.10 o 
 -11   1  10        0.06        0.52      1.71 o 
 -10   1  10       10.47       10.82      2.02 o 
  -9   1  10       46.03       38.77      2.12 o 
  -8   1  10        0.01        1.58      1.68 o 
  -7   1  10      282.28      277.19      4.87 o 
  -6   1  10      233.09      250.51      4.60 o 
  -5   1  10        7.00        2.70      1.62 o 
  -4   1  10      461.41      434.92      3.90 o 
  -3   1  10      377.89      379.60      6.85 o 
  -2   1  10      428.45      460.30      7.01 o 
  -1   1  10      291.54      332.16      3.80 o 
   0   1  10      545.64      593.52     12.29 o 
   1   1  10       47.05       43.61      2.21 o 
   2   1  10      805.91      874.80     16.11 o 
   3   1  10       57.99       46.69      2.20 o 
   4   1  10      491.87      456.90     10.03 o 
   5   1  10     1101.78     1119.79     34.97 o 
   6   1  10      698.70      629.27     27.02 o 
   7   1  10      188.62      182.56      3.87 o 
   8   1  10       12.58       12.19      2.81 o 
   9   1  10       82.11       76.50      2.70 o 
  10   1  10      143.00      138.83      3.29 o 
  11   1  10       10.64       14.16      2.46 o 
  12   1  10       24.71       22.14      3.24 o 
  13   1  10       60.09       65.43      3.29 o 
  14   1  10        0.01        3.00      2.84 o 
 -17   2  10       11.02        6.79      4.94 o 
 -16   2  10       47.81       42.68      2.74 o 
 -15   2  10      146.56      134.97      3.51 o 
 -14   2  10       17.63       24.31      1.93 o 
 -13   2  10        0.23        7.70      1.85 o 
 -12   2  10      390.70      375.71      7.65 o 
 -11   2  10      172.36      168.13      5.37 o 
 -10   2  10       29.37       35.59      2.11 o 
  -9   2  10       26.12       27.42      2.03 o 
  -8   2  10      282.51      284.82      9.95 o 
  -7   2  10      179.60      167.54      2.87 o 
  -6   2  10      181.59      171.01      4.25 o 
  -5   2  10        0.01       -0.10      1.84 o 
  -4   2  10      199.63      183.94      3.47 o 
  -3   2  10      145.75      152.14      2.64 o 
  -2   2  10     1965.66     1939.34      7.85 o 
  -1   2  10      124.99      122.34      2.88 o 
   0   2  10        4.59        2.81      2.04 o 
   1   2  10        0.05        1.14      2.15 o 
   2   2  10      153.86      159.73      2.67 o 
   3   2  10       67.64       73.26      2.15 o 
   4   2  10        1.24        3.38      2.01 o 
   5   2  10        0.17       -0.62      2.39 o 
   6   2  10     1147.78     1125.97     13.89 o 
   7   2  10      124.94      127.16      3.74 o 
   8   2  10     1521.56     1506.60     26.33 o 
   9   2  10      118.68      130.03      3.19 o 
  10   2  10       66.73       70.35      2.61 o 
  11   2  10      161.15      158.12      4.09 o 
  12   2  10        3.01        3.80      2.13 o 
  13   2  10       32.91       41.00      2.57 o 
 -15   3  10        1.38        0.59      2.48 o 
 -14   3  10        0.71        0.74      2.08 o 
 -13   3  10      162.11      174.87      7.34 o 
 -12   3  10      111.85      110.63      2.70 o 
 -11   3  10        0.46        2.41      2.32 o 
 -10   3  10      261.15      259.03      4.05 o 
  -9   3  10       91.17       95.75      2.40 o 
  -8   3  10        8.71        8.91      1.86 o 
  -7   3  10      294.36      296.10      5.96 o 
  -6   3  10       63.19       58.09      2.10 o 
  -5   3  10      104.05      111.63      2.32 o 
  -4   3  10      215.53      212.33      4.22 o 
  -3   3  10       37.45       41.80      2.39 o 
  -2   3  10        0.40        0.16      1.79 o 
  -1   3  10      165.73      155.13      2.70 o 
   0   3  10      668.90      697.70     10.10 o 
   1   3  10        1.17        5.18      2.14 o 
   2   3  10       17.19       21.97      2.19 o 
   3   3  10       10.49       15.08      2.28 o 
   4   3  10        3.39        6.98      2.37 o 
   5   3  10        4.27        8.32      2.34 o 
   6   3  10       47.68       45.01      2.78 o 
   7   3  10      245.92      227.99      7.51 o 
   8   3  10       23.17       29.41      2.71 o 
   9   3  10        0.06        1.66      2.74 o 
  10   3  10       17.70       18.27      2.19 o 
  11   3  10       31.04       36.75      2.77 o 
  12   3  10       91.80      114.18      3.20 o 
 -13   4  10       15.10       13.34      2.82 o 
 -12   4  10      118.44      102.64      4.45 o 
 -11   4  10       64.19       57.44      2.19 o 
 -10   4  10      126.27      105.23      3.10 o 
  -9   4  10       93.09       91.38      2.31 o 
  -8   4  10       36.87       36.05      1.82 o 
  -7   4  10        0.41        1.06      1.70 o 
  -6   4  10        5.12        7.23      1.83 o 
  -5   4  10       89.87       94.10      2.21 o 
  -4   4  10      276.48      278.31      5.43 o 
  -3   4  10      488.56      497.29      7.08 o 
  -2   4  10      867.34      890.82     16.51 o 
  -1   4  10        7.35        7.16      1.79 o 
   0   4  10        0.79        2.39      1.92 o 
   1   4  10      206.55      208.42      3.67 o 
   2   4  10       41.64       45.32      2.37 o 
   3   4  10      192.63      194.92      3.45 o 
   4   4  10       26.96       34.77      2.28 o 
   5   4  10      195.48      215.89      3.28 o 
   6   4  10       74.96       71.59      3.36 o 
   7   4  10       25.27       20.25      3.01 o 
   8   4  10       20.75       22.50      2.61 o 
   9   4  10       28.69       26.51      3.04 o 
  10   4  10       49.28       52.99      2.56 o 
 -10   5  10      105.95      116.03      4.41 o 
  -9   5  10        8.70        9.83      2.18 o 
  -8   5  10       44.26       41.37      2.36 o 
  -7   5  10        6.85       12.85      2.11 o 
  -6   5  10       86.28       82.64      2.48 o 
  -5   5  10       82.37       71.44      2.45 o 
  -4   5  10        8.47       12.88      2.26 o 
  -3   5  10      361.05      378.81      6.10 o 
  -2   5  10        3.17        5.90      2.02 o 
  -1   5  10       76.70       75.67      2.98 o 
   0   5  10       15.97       15.55      2.15 o 
   1   5  10        1.66        4.14      2.21 o 
   2   5  10      283.10      286.92      4.00 o 
   3   5  10        5.31        2.38      2.21 o 
   4   5  10        2.46        2.07      2.12 o 
   5   5  10        0.61       -0.92      2.70 o 
   6   5  10       33.85       24.65      2.98 o 
 -17   0  11       58.16       70.45      3.40 o 
 -15   0  11        8.85        9.15      3.12 o 
 -13   0  11      139.26      135.32      7.83 o 
 -11   0  11      455.85      465.10     14.15 o 
  -9   0  11       32.68       32.43      2.87 o 
  -7   0  11       93.35      114.04      5.64 o 
  -5   0  11      255.57      241.75      5.83 o 
  -3   0  11      368.44      363.96      5.49 o 
  -1   0  11      465.87      464.50      5.82 o 
   1   0  11      766.29      789.82     16.02 o 
   3   0  11        0.95        1.28      2.47 o 
   5   0  11      366.15      328.34     14.61 o 
   7   0  11      671.07      699.95     41.89 o 
   9   0  11      252.74      251.52      5.53 o 
  11   0  11        0.00        0.53      3.98 o 
  13   0  11       35.35       23.95      5.27 o 
 -17   1  11       53.30       53.81      2.31 o 
 -16   1  11       45.73       43.85      2.09 o 
 -15   1  11        9.52       11.57      2.07 o 
 -14   1  11       11.23       11.02      1.82 o 
 -13   1  11      469.68      464.62      7.88 o 
 -12   1  11       68.80       73.43      2.14 o 
 -11   1  11       14.10       10.97      1.77 o 
 -10   1  11       99.68      106.75      2.26 o 
  -9   1  11        5.08        4.91      1.68 o 
  -8   1  11        7.61        6.90      2.03 o 
  -7   1  11       36.29       43.92      1.79 o 
  -6   1  11      512.69      499.01      8.99 o 
  -5   1  11      199.93      195.03      3.12 o 
  -4   1  11      514.03      530.26      6.95 o 
  -3   1  11        0.31       -0.24      1.66 o 
  -2   1  11      317.93      344.30      4.37 o 
  -1   1  11      121.90      137.17      2.90 o 
   0   1  11      136.88      156.64      2.87 o 
   1   1  11      230.84      251.30      3.41 o 
   2   1  11        0.35        1.95      1.74 o 
   3   1  11       49.94       50.30      2.21 o 
   4   1  11       88.83       84.39      2.66 o 
   5   1  11       71.65       69.43      3.54 o 
   6   1  11        0.74        0.82      2.72 o 
   7   1  11       25.27       26.03      2.83 o 
   8   1  11       43.67       38.99      3.08 o 
   9   1  11      681.37      667.11     19.37 o 
  10   1  11      253.45      233.00      5.81 o 
  11   1  11      103.95       92.74      3.09 o 
  12   1  11        0.11       -0.82      2.73 o 
  13   1  11        0.66        1.00      2.94 o 
 -16   2  11        1.26        2.00      2.84 o 
 -15   2  11       62.74       69.96      2.35 o 
 -14   2  11       98.44       88.87      2.57 o 
 -13   2  11       51.89       55.12      2.31 o 
 -12   2  11      125.45      128.55      3.28 o 
 -11   2  11       69.24       67.42      2.52 o 
 -10   2  11      108.04      110.68      2.51 o 
  -9   2  11       33.59       31.10      1.92 o 
  -8   2  11      458.07      463.93      8.17 o 
  -7   2  11      166.33      166.69      4.84 o 
  -6   2  11        2.49        2.68      1.91 o 
  -5   2  11      147.49      154.06      2.52 o 
  -4   2  11      268.14      267.44      2.98 o 
  -3   2  11      242.02      253.03      6.34 o 
  -2   2  11       68.14       65.94      2.34 o 
  -1   2  11       25.73       38.48      2.14 o 
   0   2  11      285.33      301.41      3.49 o 
   1   2  11       46.03       56.28      2.89 o 
   2   2  11        3.13        5.08      1.95 o 
   3   2  11        0.36        1.54      2.34 o 
   4   2  11        0.67        1.08      2.26 o 
   5   2  11      145.39      133.73      3.35 o 
   6   2  11       35.68       46.03      2.60 o 
   7   2  11      376.98      344.72      7.38 o 
   8   2  11       36.93       40.95      2.94 o 
   9   2  11        2.76        1.27      2.35 o 
  10   2  11       32.00       35.92      2.42 o 
  11   2  11       49.92       52.28      2.37 o 
  12   2  11        5.09        8.52      2.46 o 
 -15   3  11        0.24       -2.29      2.29 o 
 -14   3  11       39.74       44.21      2.55 o 
 -13   3  11        0.32        2.65      1.92 o 
 -12   3  11        0.00        0.75      2.03 o 
 -11   3  11       11.45       15.41      2.19 o 
 -10   3  11        2.60        2.78      1.98 o 
  -9   3  11      226.42      209.15      4.88 o 
  -8   3  11       43.40       46.57      1.96 o 
  -7   3  11       18.83       21.68      2.03 o 
  -6   3  11      166.61      172.15      3.12 o 
  -5   3  11      182.67      176.47      2.66 o 
  -4   3  11      388.42      386.90      7.44 o 
  -3   3  11      949.86     1026.10     13.04 o 
  -2   3  11      209.99      215.35      3.64 o 
  -1   3  11      119.41      124.92      3.16 o 
   0   3  11       23.46       25.94      2.15 o 
   1   3  11       33.45       22.18      2.18 o 
   2   3  11       32.37       30.59      2.06 o 
   3   3  11        0.52        1.29      2.21 o 
   4   3  11      291.42      310.73      4.94 o 
   5   3  11       72.18       69.13      2.77 o 
   6   3  11      151.68      137.85      2.86 o 
   7   3  11       42.24       41.48      2.80 o 
   8   3  11        2.37        6.16      2.72 o 
   9   3  11        0.06        3.28      2.47 o 
  10   3  11      173.89      173.10      6.79 o 
  11   3  11      150.36      155.43      5.24 o 
 -13   4  11        1.28        1.60      2.35 o 
 -12   4  11       36.43       31.45      2.18 o 
 -11   4  11       77.47       59.56      2.78 o 
 -10   4  11      222.15      180.99      2.92 o 
  -9   4  11       84.87       78.88      2.39 o 
  -8   4  11       51.37       49.77      1.92 o 
  -7   4  11        0.45        4.02      2.02 o 
  -6   4  11       17.90       17.46      1.84 o 
  -5   4  11      128.04      135.21      3.39 o 
  -4   4  11        1.04        2.55      2.03 o 
  -3   4  11      137.94      144.12      2.79 o 
  -2   4  11      229.72      234.21      3.34 o 
  -1   4  11       10.52       13.22      2.08 o 
   0   4  11      216.05      226.77      3.32 o 
   1   4  11      116.73      108.59     10.66 o 
   2   4  11        0.64       -0.78      2.38 o 
   3   4  11       17.95       20.74      2.68 o 
   4   4  11        0.42        1.83      2.20 o 
   5   4  11       28.82       30.78      2.68 o 
   6   4  11       15.96       15.46      2.94 o 
   7   4  11       37.19       45.25      3.09 o 
   8   4  11       55.48       54.33      3.24 o 
   9   4  11        8.08       10.33      3.08 o 
  -9   5  11       25.14       34.11      2.37 o 
  -8   5  11       33.97       39.35      2.46 o 
  -7   5  11       15.52       15.03      2.14 o 
  -6   5  11      108.58      103.99      3.32 o 
  -5   5  11        2.07        4.41      1.92 o 
  -4   5  11       21.53       21.71      2.08 o 
  -3   5  11       17.41       17.46      2.08 o 
  -2   5  11        1.46        3.32      1.92 o 
  -1   5  11       14.94       17.53      2.07 o 
   0   5  11      114.81      115.74      2.54 o 
   1   5  11       33.65       35.30      2.51 o 
   2   5  11      108.76      111.81      3.77 o 
   3   5  11        8.52        9.33      2.33 o 
   4   5  11        0.05        3.90      2.65 o 
   5   5  11        0.11        3.10      2.76 o 
 -16   0  12        1.63        1.67      2.38 o 
 -14   0  12       17.75       17.36      2.67 o 
 -12   0  12       22.06       23.71      2.76 o 
 -10   0  12      461.59      479.07      5.73 o 
  -8   0  12        0.09       -1.60      2.71 o 
  -6   0  12      236.40      238.72      6.15 o 
  -4   0  12      683.52      760.93      7.63 o 
  -2   0  12       53.94       62.73      3.10 o 
   0   0  12     2460.01     2507.67     41.84 o 
   2   0  12      620.55      612.32     10.67 o 
   4   0  12     1304.57     1312.85     20.48 o 
   6   0  12      126.01      121.15      4.34 o 
   8   0  12       55.02       57.51      4.89 o 
  10   0  12       61.43       59.57      4.70 o 
  12   0  12       37.73       25.58      5.17 o 
 -17   1  12        0.66        1.37      2.42 o 
 -16   1  12       17.42       17.47      2.23 o 
 -15   1  12       10.29       10.73      2.07 o 
 -14   1  12      210.47      206.08      3.71 o 
 -13   1  12       38.46       46.42      2.18 o 
 -12   1  12      280.44      282.39      3.56 o 
 -11   1  12        9.81       12.74      1.77 o 
 -10   1  12        6.17        9.34      1.88 o 
  -9   1  12       35.53       37.25      2.01 o 
  -8   1  12       10.69       11.10      1.87 o 
  -7   1  12      113.18      119.43      2.45 o 
  -6   1  12      378.57      396.75      8.73 o 
  -5   1  12       45.63       52.72      2.01 o 
  -4   1  12       26.10       29.22      2.21 o 
  -3   1  12       12.64       16.53      2.26 o 
  -2   1  12       78.80       72.42      2.49 o 
  -1   1  12       28.10       29.82      2.22 o 
   0   1  12       50.91       56.44      2.48 o 
   1   1  12       73.75       83.60      2.71 o 
   2   1  12        4.31        5.47      2.01 o 
   3   1  12        9.12       11.89      1.87 o 
   4   1  12       49.71       50.78      2.50 o 
   5   1  12       75.74       75.14      3.17 o 
   6   1  12      144.63      138.10      3.66 o 
   7   1  12       14.68       20.78      2.97 o 
   8   1  12       73.41       85.24      3.53 o 
   9   1  12      102.84       92.71      4.22 o 
  10   1  12        6.91       11.96      2.43 o 
  11   1  12        3.41        7.07      2.76 o 
  12   1  12       36.74       45.74      2.93 o 
  13   1  12       26.89       28.96      3.24 o 
 -16   2  12       44.24       42.26      2.52 o 
 -15   2  12       51.45       41.79      2.54 o 
 -14   2  12        0.44        1.34      2.25 o 
 -13   2  12        0.00        4.35      2.18 o 
 -12   2  12        2.32        7.06      2.33 o 
 -11   2  12        3.65        7.46      1.84 o 
 -10   2  12      882.14      875.79     12.90 o 
  -9   2  12      221.78      232.67      5.35 o 
  -8   2  12      280.16      300.26      6.67 o 
  -7   2  12      232.72      244.04      3.49 o 
  -6   2  12      180.30      179.17      2.98 o 
  -5   2  12       76.51       74.25      2.09 o 
  -4   2  12       92.54      100.63      2.69 o 
  -3   2  12      271.77      274.01      6.03 o 
  -2   2  12      121.52      127.86      3.41 o 
  -1   2  12        1.83       -0.51      2.26 o 
   0   2  12        0.00       -1.06      1.87 o 
   1   2  12        1.02        4.45      2.11 o 
   2   2  12        0.44        0.86      2.43 o 
   3   2  12        2.14        3.69      2.05 o 
   4   2  12       84.11       77.01      3.17 o 
   5   2  12        9.60       10.90      2.35 o 
   6   2  12      100.71       97.14      2.94 o 
   7   2  12       14.79       16.97      2.44 o 
   8   2  12       36.67       35.44      2.70 o 
   9   2  12       25.01       24.18      2.80 o 
  10   2  12       70.06       74.96      2.66 o 
  11   2  12       58.01       57.13      2.94 o 
  12   2  12        0.02        2.29      2.31 o 
 -14   3  12      102.91      113.60      2.86 o 
 -13   3  12        3.97        4.57      2.12 o 
 -12   3  12        4.67        4.01      2.21 o 
 -11   3  12        1.74        4.39      1.96 o 
 -10   3  12        2.55        1.38      1.77 o 
  -9   3  12      164.87      158.73      3.30 o 
  -8   3  12       66.62       62.55      1.94 o 
  -7   3  12       37.49       34.55      1.89 o 
  -6   3  12      277.50      276.48      2.84 o 
  -5   3  12      345.46      342.08      5.52 o 
  -4   3  12      707.09      725.74     11.07 o 
  -3   3  12        9.90       13.88      2.22 o 
  -2   3  12     1052.14     1057.01     22.19 o 
  -1   3  12       23.68       22.13      2.56 o 
   0   3  12       64.73       55.57      2.52 o 
   1   3  12       38.19       31.31      2.64 o 
   2   3  12       13.45       13.32      2.09 o 
   3   3  12       16.39       12.86      2.62 o 
   4   3  12       60.20       55.20      3.05 o 
   5   3  12       39.23       30.04      2.69 o 
   6   3  12      221.03      218.86      9.03 o 
   7   3  12       20.15       24.43      2.68 o 
   8   3  12       75.03       86.36      2.93 o 
   9   3  12       26.33       32.54      2.68 o 
  10   3  12        6.68       10.08      2.50 o 
 -12   4  12      191.15      178.30      2.95 o 
 -11   4  12        0.29        2.35      2.56 o 
 -10   4  12       25.92       22.63      2.66 o 
  -9   4  12        8.61       10.55      2.11 o 
  -8   4  12      223.15      216.38      3.73 o 
  -7   4  12       15.91       16.51      2.01 o 
  -6   4  12       50.21       57.56      2.21 o 
  -5   4  12       35.69       37.10      2.30 o 
  -4   4  12        7.47        9.73      2.00 o 
  -3   4  12       55.54       56.60      2.37 o 
  -2   4  12        8.60       10.07      2.06 o 
  -1   4  12       32.15       33.22      2.19 o 
   0   4  12       10.58       12.30      2.30 o 
   1   4  12       36.73       34.61      2.63 o 
   2   4  12      107.17      101.23      2.82 o 
   3   4  12      190.32      187.41      3.50 o 
   4   4  12      239.18      234.14      3.72 o 
   5   4  12       71.21       59.17      2.87 o 
   6   4  12        9.81        9.11      2.61 o 
   7   4  12      153.73      131.52      3.32 o 
   8   4  12       47.38       47.15      3.14 o 
  -8   5  12        0.55        1.05      2.19 o 
  -7   5  12       18.46       22.34      2.51 o 
  -6   5  12        1.83        5.27      2.23 o 
  -5   5  12       15.17       19.03      2.48 o 
  -4   5  12      108.10      105.59      2.73 o 
  -3   5  12        1.56        5.50      2.23 o 
  -2   5  12        1.20        1.91      2.08 o 
  -1   5  12       27.32       31.91      2.67 o 
   0   5  12       17.54       15.45      2.42 o 
   1   5  12       69.31       75.97      2.69 o 
   2   5  12       53.95       49.28      2.75 o 
   3   5  12      173.02      150.91      3.41 o 
   4   5  12        2.31        0.48      2.40 o 
 -17   0  13       13.18       15.18      5.27 o 
 -15   0  13       21.78       23.13      2.42 o 
 -13   0  13      186.87      169.32      3.48 o 
 -11   0  13      575.72      578.56     13.46 o 
  -9   0  13       34.92       38.95      2.95 o 
  -7   0  13      121.85      110.40      3.40 o 
  -5   0  13       36.47       42.85      2.86 o 
  -3   0  13       67.70       74.12      3.43 o 
  -1   0  13      122.91      140.04      4.09 o 
   1   0  13     1942.09     1956.38     37.83 o 
   3   0  13     1166.01     1157.55     17.52 o 
   5   0  13       88.78       89.61      3.87 o 
   7   0  13      173.98      184.51      6.48 o 
   9   0  13      465.37      458.49     12.72 o 
  11   0  13      155.61      152.19      5.72 o 
 -16   1  13        0.09        1.54      2.03 o 
 -15   1  13       12.55       15.38      2.06 o 
 -14   1  13        3.27        3.58      2.02 o 
 -13   1  13      341.45      330.61      9.19 o 
 -12   1  13        1.11        0.09      2.39 o 
 -11   1  13       91.04       93.26      2.33 o 
 -10   1  13        1.34        0.88      1.68 o 
  -9   1  13      157.66      169.28      2.52 o 
  -8   1  13       79.60       85.34      2.40 o 
  -7   1  13        0.03        1.63      1.70 o 
  -6   1  13      449.40      468.24      8.66 o 
  -5   1  13      120.52      125.16      2.46 o 
  -4   1  13       32.54       35.22      2.05 o 
  -3   1  13      225.43      232.76      3.25 o 
  -2   1  13        0.16        1.60      2.14 o 
  -1   1  13       50.59       58.87      2.41 o 
   0   1  13      158.48      173.25      3.16 o 
   1   1  13       22.13       22.92      2.37 o 
   2   1  13        6.56        7.26      2.03 o 
   3   1  13        7.55        6.29      1.99 o 
   4   1  13      686.73      703.22     13.91 o 
   5   1  13      376.01      358.88     12.13 o 
   6   1  13      812.40      803.03     12.20 o 
   7   1  13      477.14      479.91      6.71 o 
   8   1  13      150.32      153.66      3.90 o 
   9   1  13      105.80      106.41      3.35 o 
  10   1  13       16.23       20.12      2.48 o 
  11   1  13        8.04       13.23      3.25 o 
  12   1  13        2.44        5.05      2.75 o 
 -15   2  13       48.95       48.71      2.45 o 
 -14   2  13       38.62       35.05      2.06 o 
 -13   2  13        5.07        6.88      2.14 o 
 -12   2  13        5.02        8.89      1.79 o 
 -11   2  13       10.87        9.32      1.94 o 
 -10   2  13       13.59       16.07      2.05 o 
  -9   2  13      335.80      320.15      7.11 o 
  -8   2  13        1.13       -0.23      1.76 o 
  -7   2  13        4.85        5.34      1.69 o 
  -6   2  13      201.66      209.28      3.04 o 
  -5   2  13        1.35        1.09      1.85 o 
  -4   2  13       17.36       21.14      2.19 o 
  -3   2  13      228.42      233.38      5.75 o 
  -2   2  13      159.21      153.99      3.75 o 
  -1   2  13      684.50      704.66      9.40 o 
   0   2  13      108.69      110.62      3.62 o 
   1   2  13        0.02        0.51      2.27 o 
   2   2  13       48.50       47.28      2.42 o 
   3   2  13       18.81       24.90      2.20 o 
   4   2  13        5.49        6.14      1.99 o 
   5   2  13       79.95       75.24      3.14 o 
   6   2  13        9.28        9.96      2.45 o 
   7   2  13       75.08       69.35      2.97 o 
   8   2  13       25.37       28.76      2.60 o 
   9   2  13      155.24      153.38      5.71 o 
  10   2  13        7.56        8.14      2.60 o 
  11   2  13      162.54      170.04      5.33 o 
 -14   3  13        3.44        4.57      3.25 o 
 -13   3  13       45.33       49.05      2.48 o 
 -12   3  13        0.68        3.65      2.00 o 
 -11   3  13       28.21       24.16      1.87 o 
 -10   3  13        8.66        9.96      1.82 o 
  -9   3  13       12.41       14.77      2.00 o 
  -8   3  13        4.08        2.69      1.85 o 
  -7   3  13       14.77       17.97      1.85 o 
  -6   3  13       40.52       39.85      2.08 o 
  -5   3  13       58.93       58.48      2.28 o 
  -4   3  13       81.70       85.52      3.23 o 
  -3   3  13      144.45      140.93      2.59 o 
  -2   3  13       51.23       51.33      2.34 o 
  -1   3  13       45.60       41.61      2.46 o 
   0   3  13      206.97      205.76      6.18 o 
   1   3  13        0.13        0.05      2.12 o 
   2   3  13        0.48        2.24      2.35 o 
   3   3  13       10.39       10.70      2.20 o 
   4   3  13       34.02       39.44      2.74 o 
   5   3  13      264.19      251.69      5.52 o 
   6   3  13       30.53       30.95      2.63 o 
   7   3  13        0.42        3.23      2.52 o 
   8   3  13        9.88       12.99      2.62 o 
   9   3  13       96.06      100.42      3.81 o 
  10   3  13        5.98       11.15      7.18 o 
 -11   4  13        0.28        0.94      2.21 o 
 -10   4  13       20.23       16.67      2.66 o 
  -9   4  13        6.64        3.86      2.15 o 
  -8   4  13       20.61       21.84      2.35 o 
  -7   4  13       29.25       33.97      3.44 o 
  -6   4  13       13.46       13.11      2.16 o 
  -5   4  13       89.98       91.32      2.68 o 
  -4   4  13       14.40       15.77      2.08 o 
  -3   4  13        9.91       10.26      2.30 o 
  -2   4  13       36.67       38.54      2.76 o 
  -1   4  13        0.00        1.11      2.37 o 
   0   4  13        1.53        5.22      2.06 o 
   1   4  13       69.63       68.37      6.19 o 
   2   4  13        3.71        6.91      2.26 o 
   3   4  13        1.80        3.46      2.46 o 
   4   4  13       15.62       12.88      3.03 o 
   5   4  13        1.53       -0.86      2.54 o 
   6   4  13        4.53        3.32      2.65 o 
   7   4  13        0.71        1.16      2.87 o 
  -7   5  13       20.92       20.68      2.25 o 
  -6   5  13        3.46        4.37      2.27 o 
  -5   5  13      116.73      118.01      2.55 o 
  -4   5  13        0.03       -0.60      2.18 o 
  -3   5  13       43.91       48.49      2.30 o 
  -2   5  13       25.74       28.38      2.49 o 
  -1   5  13      120.13      111.76     10.09 o 
   0   5  13        0.64        3.14      2.29 o 
   1   5  13      157.51      136.77      3.03 o 
   2   5  13       42.50       49.75      3.19 o 
 -16   0  14        3.58        7.23      2.70 o 
 -14   0  14     1192.38     1194.87     16.78 o 
 -12   0  14      186.04      185.06      3.54 o 
 -10   0  14      116.21      115.74      3.23 o 
  -8   0  14        5.59       15.35      3.28 o 
  -6   0  14      164.15      169.41      3.79 o 
  -4   0  14     1212.07     1347.25     10.03 o 
  -2   0  14       88.89       74.74      3.59 o 
   0   0  14       22.20       25.83      2.94 o 
   2   0  14      179.60      183.70      4.39 o 
   4   0  14      140.20      143.66      4.13 o 
   6   0  14      694.75      693.57     39.32 o 
   8   0  14      273.71      269.17     10.81 o 
  10   0  14        0.14        1.40      4.64 o 
 -16   1  14      121.63      116.50      2.61 o 
 -15   1  14       25.76       27.82      1.94 o 
 -14   1  14       22.72       24.03      1.87 o 
 -13   1  14       19.42       21.60      1.97 o 
 -12   1  14       16.16       15.47      2.21 o 
 -11   1  14      558.75      575.65     11.84 o 
 -10   1  14      157.55      159.10      4.68 o 
  -9   1  14      108.55      111.51      2.39 o 
  -8   1  14       25.40       31.41      2.00 o 
  -7   1  14       17.10       20.80      1.99 o 
  -6   1  14      256.59      260.30      5.51 o 
  -5   1  14      190.28      178.28      3.57 o 
  -4   1  14        8.02        6.30      2.21 o 
  -3   1  14        8.45       11.91      2.07 o 
  -2   1  14        4.84        6.52      2.12 o 
  -1   1  14       38.19       37.18      2.37 o 
   0   1  14        8.06        7.88      2.17 o 
   1   1  14      120.62      125.32      2.93 o 
   2   1  14      180.15      191.63      3.11 o 
   3   1  14      178.97      175.72      3.07 o 
   4   1  14       59.73       60.81      2.56 o 
   5   1  14       38.19       39.74      2.88 o 
   6   1  14       83.43       88.37      3.24 o 
   7   1  14       55.49       55.16      3.25 o 
   8   1  14        2.44        6.23      2.96 o 
   9   1  14       11.62        8.33      2.96 o 
  10   1  14        0.00        2.05      2.84 o 
  11   1  14        0.73        3.56      2.65 o 
 -15   2  14       38.74       38.95      2.62 o 
 -14   2  14      102.35      108.66      2.51 o 
 -13   2  14        1.04        1.97      1.96 o 
 -12   2  14       10.57        9.10      2.06 o 
 -11   2  14       14.84       14.72      1.86 o 
 -10   2  14      190.24      189.37      3.03 o 
  -9   2  14       24.54       24.78      2.11 o 
  -8   2  14      524.12      524.67      6.69 o 
  -7   2  14      268.13      262.51      3.43 o 
  -6   2  14       60.15       64.67      2.35 o 
  -5   2  14       43.86       49.87      2.67 o 
  -4   2  14      535.64      544.94     13.17 o 
  -3   2  14       14.33       11.58      1.99 o 
  -2   2  14      370.30      401.96      7.43 o 
  -1   2  14        7.01        0.83      2.07 o 
   0   2  14       21.66       28.97      2.13 o 
   1   2  14       61.02       59.70      2.63 o 
   2   2  14      143.02      152.22      3.95 o 
   3   2  14       80.84       80.64      2.58 o 
   4   2  14       14.11       14.94      2.10 o 
   5   2  14       67.05       63.18      3.20 o 
   6   2  14      402.01      388.30      8.80 o 
   7   2  14       65.24       59.86      2.95 o 
   8   2  14       91.98       74.52      3.29 o 
   9   2  14       14.28       10.52      2.77 o 
  10   2  14        0.00        0.34      2.40 o 
 -13   3  14       45.16       44.00      2.60 o 
 -12   3  14        3.36        4.86      2.40 o 
 -11   3  14        0.49        2.14      1.90 o 
 -10   3  14      281.49      267.09      4.72 o 
  -9   3  14       25.66       24.94      2.20 o 
  -8   3  14       14.04        9.16      2.06 o 
  -7   3  14        0.04        0.47      1.72 o 
  -6   3  14        0.14        1.42      1.94 o 
  -5   3  14       75.03       79.71      2.12 o 
  -4   3  14       82.66       83.99      2.63 o 
  -3   3  14        7.83       11.70      1.97 o 
  -2   3  14      153.96      156.70      2.81 o 
  -1   3  14       58.78       60.68      3.16 o 
   0   3  14       89.02       85.58      2.60 o 
   1   3  14       90.41       80.43      2.73 o 
   2   3  14      194.45      185.82      4.96 o 
   3   3  14        0.06        1.41      2.21 o 
   4   3  14        4.20        5.94      2.35 o 
   5   3  14        0.36        0.75      2.52 o 
   6   3  14       41.26       39.07      3.14 o 
   7   3  14       30.35       30.67      2.56 o 
   8   3  14       69.37       68.01      3.27 o 
   9   3  14       36.21       37.57      3.45 o 
 -11   4  14        6.35        5.01      2.31 o 
 -10   4  14       33.04       24.52      2.18 o 
  -9   4  14        5.94        6.78      2.21 o 
  -8   4  14       44.78       46.60      2.55 o 
  -7   4  14        5.18        4.51      2.22 o 
  -6   4  14       18.17       20.58      2.28 o 
  -5   4  14       77.80       76.32      2.50 o 
  -4   4  14       20.93       13.67      2.89 o 
  -3   4  14        1.20        5.13      2.21 o 
  -2   4  14      108.67      112.28      5.33 o 
  -1   4  14        8.76       10.14      2.75 o 
   0   4  14       31.88       32.30      2.38 o 
   1   4  14       10.17       12.25      2.31 o 
   2   4  14        0.87        2.61      2.75 o 
   3   4  14       41.26       43.78      3.07 o 
   4   4  14       17.07       19.33      2.70 o 
   5   4  14        1.87        4.83      3.21 o 
   6   4  14        0.33        0.54      2.93 o 
  -5   5  14       14.29       12.24      3.47 o 
  -4   5  14        6.43        8.73      2.21 o 
  -3   5  14      139.76      147.20      5.48 o 
  -2   5  14        1.82        3.62      2.39 o 
  -1   5  14       37.71       34.41      2.70 o 
   0   5  14       10.26        9.46      2.81 o 
 -15   0  15       17.93       16.42      2.63 o 
 -13   0  15      203.90      199.78      3.77 o 
 -11   0  15        0.02        2.47      2.30 o 
  -9   0  15      294.72      304.45     10.90 o 
  -7   0  15      114.52      116.58      5.96 o 
  -5   0  15      896.64      989.69     27.63 o 
  -3   0  15      195.26      203.64      4.30 o 
  -1   0  15      360.58      349.72      6.18 o 
   1   0  15       10.82        9.44      2.60 o 
   3   0  15      884.28      859.38     18.58 o 
   5   0  15       19.78       24.84      4.44 o 
   7   0  15      543.07      556.21     21.86 o 
   9   0  15        0.02        5.23      4.43 o 
 -15   1  15       17.44       19.58      1.97 o 
 -14   1  15        2.29        1.00      1.91 o 
 -13   1  15      255.45      245.73      4.19 o 
 -12   1  15      405.11      407.53      6.75 o 
 -11   1  15      173.20      180.79      4.73 o 
 -10   1  15        8.53        7.43      2.05 o 
  -9   1  15       14.88       18.65      1.90 o 
  -8   1  15       16.27       20.95      2.18 o 
  -7   1  15        7.72       10.51      1.89 o 
  -6   1  15        7.08        8.53      2.05 o 
  -5   1  15       22.27       24.35      2.21 o 
  -4   1  15       36.89       42.07      2.37 o 
  -3   1  15       52.35       54.83      2.61 o 
  -2   1  15      215.29      225.39      4.18 o 
  -1   1  15      382.09      409.26      9.68 o 
   0   1  15      635.23      669.42      4.93 o 
   1   1  15       18.60       21.32      2.08 o 
   2   1  15        2.53        1.01      2.12 o 
   3   1  15       14.79       15.34      2.25 o 
   4   1  15       13.56       13.83      1.94 o 
   5   1  15        6.77        8.43      2.52 o 
   6   1  15       46.32       40.99      3.15 o 
   7   1  15        5.98        4.64      2.99 o 
   8   1  15       85.73       78.67      3.59 o 
   9   1  15       83.97       75.88      3.27 o 
  10   1  15       13.27       13.49      3.17 o 
 -14   2  15       13.11       13.72      2.43 o 
 -13   2  15       36.32       31.51      2.16 o 
 -12   2  15        0.00       -1.10      1.68 o 
 -11   2  15       12.93       14.33      1.88 o 
 -10   2  15        7.60        9.84      2.01 o 
  -9   2  15      164.58      163.60      3.03 o 
  -8   2  15       53.49       60.60      2.11 o 
  -7   2  15       78.94       80.48      2.16 o 
  -6   2  15        0.00       -1.55      1.67 o 
  -5   2  15       21.76       23.06      2.07 o 
  -4   2  15        0.08        3.57      2.17 o 
  -3   2  15     1271.25     1278.06     19.25 o 
  -2   2  15      184.34      170.30      3.49 o 
  -1   2  15       25.05       24.96      2.27 o 
   0   2  15       33.11       33.66      2.35 o 
   1   2  15        3.03        2.67      1.98 o 
   2   2  15       69.83       66.82      2.38 o 
   3   2  15       40.19       43.16      2.72 o 
   4   2  15       99.20       96.94      2.94 o 
   5   2  15      121.50      120.03      3.41 o 
   6   2  15       22.39       19.83      2.90 o 
   7   2  15        6.07       12.95      2.81 o 
   8   2  15       26.47       29.72      2.59 o 
   9   2  15       45.56       47.70      2.99 o 
 -13   3  15       74.66       74.70      2.63 o 
 -12   3  15       46.28       43.57      2.14 o 
 -11   3  15      119.29       99.08      2.55 o 
 -10   3  15       90.02       88.53      2.45 o 
  -9   3  15        6.52        5.91      2.00 o 
  -8   3  15        0.01        0.89      1.89 o 
  -7   3  15       34.74       40.01      2.25 o 
  -6   3  15        0.89        0.07      1.96 o 
  -5   3  15       11.61       12.63      1.92 o 
  -4   3  15       48.39       41.66      2.22 o 
  -3   3  15      359.48      347.10      6.66 o 
  -2   3  15       23.25       28.98      2.34 o 
  -1   3  15      144.37      153.82      2.82 o 
   0   3  15       86.65       72.08      2.76 o 
   1   3  15      188.17      178.18      3.56 o 
   2   3  15       10.08        7.49      2.39 o 
   3   3  15       24.08       18.62      2.59 o 
   4   3  15      103.70       94.06      3.62 o 
   5   3  15       61.81       47.91      2.89 o 
   6   3  15        3.38        2.54      2.70 o 
   7   3  15       23.14       23.35      2.96 o 
   8   3  15        0.57        0.60      3.45 o 
 -10   4  15        0.29        3.14      2.22 o 
  -9   4  15        0.42        4.71      2.31 o 
  -8   4  15        4.34        2.81      2.53 o 
  -7   4  15       13.80       16.44      2.36 o 
  -6   4  15        0.54       -0.19      2.66 o 
  -5   4  15       16.62       20.56      2.39 o 
  -4   4  15       22.51       13.44      2.75 o 
  -3   4  15       46.52       44.77      2.42 o 
  -2   4  15       69.48       63.86      2.82 o 
  -1   4  15       28.40       30.77      2.67 o 
   0   4  15        6.66        8.22      2.42 o 
   1   4  15       26.70       34.41      2.87 o 
   2   4  15        0.20       -0.42      2.76 o 
   3   4  15       50.34       39.28      3.29 o 
   4   4  15       80.94       81.87      4.07 o 
   5   4  15        4.86        4.33      4.03 o 
 -14   0  16      390.32      371.82      7.65 o 
 -12   0  16      113.10      120.87      4.22 o 
 -10   0  16        1.03       -0.19      2.60 o 
  -8   0  16       29.76       29.58      3.24 o 
  -6   0  16      171.61      167.34      4.27 o 
  -4   0  16      221.35      228.92      4.75 o 
  -2   0  16      135.97      125.24      3.83 o 
   0   0  16      972.65      983.18      8.47 o 
   2   0  16     1378.56     1402.34     20.01 o 
   4   0  16      505.30      504.74      8.17 o 
   6   0  16        0.43        1.07      4.64 o 
   8   0  16      136.64      148.22      5.74 o 
 -15   1  16        7.24        8.06      2.16 o 
 -14   1  16      171.25      168.57      4.37 o 
 -13   1  16        0.59        1.31      2.05 o 
 -12   1  16       53.73       52.73      2.48 o 
 -11   1  16      108.00      117.33      3.44 o 
 -10   1  16       18.92       23.92      2.13 o 
  -9   1  16        0.02       -1.84      1.84 o 
  -8   1  16       66.19       69.45      3.23 o 
  -7   1  16       29.87       30.17      2.29 o 
  -6   1  16       86.18       86.64      2.40 o 
  -5   1  16       53.16       54.43      2.53 o 
  -4   1  16        5.31        2.55      1.99 o 
  -3   1  16       51.94       47.83      2.45 o 
  -2   1  16      138.81      143.90      4.62 o 
  -1   1  16      127.67      135.37      2.99 o 
   0   1  16      135.19      137.44      2.94 o 
   1   1  16       57.08       57.44      2.46 o 
   2   1  16       38.69       40.95      2.54 o 
   3   1  16        3.68        3.68      2.08 o 
   4   1  16        1.02        1.39      2.20 o 
   5   1  16        4.56        2.36      2.47 o 
   6   1  16       50.48       49.52      3.20 o 
   7   1  16       13.37       14.41      2.76 o 
   8   1  16      207.39      191.86      5.75 o 
   9   1  16        8.24        7.17      3.21 o 
 -14   2  16       20.05       17.78      2.45 o 
 -13   2  16       19.20       17.01      2.19 o 
 -12   2  16       26.76       25.36      2.24 o 
 -11   2  16        0.64        1.58      2.11 o 
 -10   2  16      334.00      320.55      3.42 o 
  -9   2  16        0.06        2.93      1.93 o 
  -8   2  16       35.63       36.08      2.23 o 
  -7   2  16        3.53        3.32      1.77 o 
  -6   2  16       49.39       50.21      2.16 o 
  -5   2  16        1.00        0.40      2.04 o 
  -4   2  16       16.34       21.83      1.95 o 
  -3   2  16        6.44        9.44      2.18 o 
  -2   2  16        0.01       -0.36      2.26 o 
  -1   2  16        4.12        3.95      1.88 o 
   0   2  16       25.92       25.22      1.98 o 
   1   2  16       15.85       19.04      2.12 o 
   2   2  16       24.03       21.41      2.34 o 
   3   2  16        3.97        3.57      2.47 o 
   4   2  16      227.59      215.80      6.44 o 
   5   2  16       30.98       33.67      3.25 o 
   6   2  16       57.05       65.14      3.28 o 
   7   2  16        4.29        5.79      3.08 o 
   8   2  16       49.74       48.76      3.29 o 
 -12   3  16       75.68       76.96      2.85 o 
 -11   3  16        7.01        6.72      2.12 o 
 -10   3  16       46.22       38.76      2.26 o 
  -9   3  16       29.53       27.97      2.15 o 
  -8   3  16        2.62        1.04      2.24 o 
  -7   3  16        6.05        5.89      2.00 o 
  -6   3  16        4.45        6.11      1.92 o 
  -5   3  16       20.69       24.19      2.26 o 
  -4   3  16      378.73      345.88      8.13 o 
  -3   3  16        4.02        3.51      1.84 o 
  -2   3  16      253.59      226.32      4.58 o 
  -1   3  16       10.00       10.27      2.14 o 
   0   3  16       65.58       63.18      2.75 o 
   1   3  16        8.58        9.94      2.55 o 
   2   3  16        0.00        3.57      2.80 o 
   3   3  16       33.33       28.37      2.63 o 
   4   3  16        7.37        6.48      3.01 o 
   5   3  16      106.00       94.22      3.45 o 
   6   3  16       19.75       17.98      3.56 o 
  -8   4  16        0.21        4.19      2.36 o 
  -7   4  16       38.07       45.88      3.03 o 
  -6   4  16      225.56      244.37      5.87 o 
  -5   4  16      141.90      152.29      3.63 o 
  -4   4  16      102.36      106.50      3.23 o 
  -3   4  16        0.11        3.53      2.07 o 
  -2   4  16      106.87      102.71      3.09 o 
  -1   4  16        0.17        2.24      2.66 o 
   0   4  16       34.92       35.42      3.03 o 
   1   4  16       88.71       96.69      2.73 o 
   2   4  16        6.95        3.71      2.72 o 
   3   4  16        0.81        3.37      2.88 o 
 -13   0  17      202.38      202.79      5.71 o 
 -11   0  17      321.16      326.91     10.02 o 
  -9   0  17        0.49        2.29      2.66 o 
  -7   0  17       29.04       27.97      3.78 o 
  -5   0  17       22.38       19.05      3.22 o 
  -3   0  17      101.02       96.37      4.30 o 
  -1   0  17      164.40      163.06      4.43 o 
   1   0  17      406.05      402.27      6.02 o 
   3   0  17        3.13        3.88      3.09 o 
   5   0  17      178.58      172.73      6.38 o 
   7   0  17        4.74        9.16      4.75 o 
 -14   1  17       23.63       22.02      2.52 o 
 -13   1  17      118.62      113.09      2.46 o 
 -12   1  17        1.17        3.31      2.02 o 
 -11   1  17      122.94      118.27      3.51 o 
 -10   1  17       99.60      111.61      2.67 o 
  -9   1  17       60.24       59.11      2.30 o 
  -8   1  17        0.10        1.08      2.38 o 
  -7   1  17       78.77       81.87      2.98 o 
  -6   1  17      262.49      269.63      6.74 o 
  -5   1  17       45.25       48.97      2.11 o 
  -4   1  17       23.63       24.32      2.28 o 
  -3   1  17       23.12       27.29      2.36 o 
  -2   1  17      378.57      368.93      8.49 o 
  -1   1  17        1.51        2.08      2.26 o 
   0   1  17       14.62       19.17      2.32 o 
   1   1  17       19.30       20.83      2.35 o 
   2   1  17        9.55       13.06      2.27 o 
   3   1  17        8.95       11.08      2.40 o 
   4   1  17      132.89      133.16      3.15 o 
   5   1  17        6.55       10.22      2.84 o 
   6   1  17       11.91       12.64      2.85 o 
   7   1  17       72.35       67.36      3.45 o 
   8   1  17      138.93      130.98      3.75 o 
 -13   2  17       20.31       21.63      2.27 o 
 -12   2  17        7.08        6.59      2.20 o 
 -11   2  17       94.86       87.34      2.34 o 
 -10   2  17        0.01       -0.30      2.13 o 
  -9   2  17        4.23        5.38      1.87 o 
  -8   2  17        5.96        8.30      2.15 o 
  -7   2  17       50.09       51.58      2.36 o 
  -6   2  17        0.20        2.21      1.90 o 
  -5   2  17        5.65        4.17      2.10 o 
  -4   2  17        3.93        6.90      2.12 o 
  -3   2  17       46.63       48.91      2.45 o 
  -2   2  17       58.44       51.83      2.66 o 
  -1   2  17      296.97      272.09      6.40 o 
   0   2  17        0.13        1.07      2.38 o 
   1   2  17        0.17        1.68      2.50 o 
   2   2  17        1.65        4.46      2.26 o 
   3   2  17        3.17        5.49      2.50 o 
   4   2  17        1.70       -1.70      2.83 o 
   5   2  17       45.43       52.32      3.86 o 
   6   2  17      171.49      160.05      4.06 o 
   7   2  17       20.58       21.87      3.34 o 
 -11   3  17       12.18       10.10      2.48 o 
 -10   3  17        0.63        2.50      2.07 o 
  -9   3  17        9.59       11.60      2.12 o 
  -8   3  17        0.70        3.13      2.10 o 
  -7   3  17        6.80        9.55      1.96 o 
  -6   3  17        2.49        3.54      1.94 o 
  -5   3  17      115.49      107.99      2.90 o 
  -4   3  17       68.16       59.34      2.31 o 
  -3   3  17      181.88      161.97      3.89 o 
  -2   3  17       21.31       19.40      2.33 o 
  -1   3  17        6.40       10.20      2.29 o 
   0   3  17        3.32        4.19      2.46 o 
   1   3  17        2.87        2.41      2.74 o 
   2   3  17        0.51        2.69      2.39 o 
   3   3  17        5.38        7.15      3.04 o 
   4   3  17        9.61       10.15      3.12 o 
   5   3  17      207.90      179.60      4.12 o 
  -6   4  17      108.18      100.73      4.04 o 
  -5   4  17       35.94       32.61      3.13 o 
  -4   4  17       18.87       15.59      2.40 o 
  -3   4  17        2.95       -1.32      2.48 o 
  -2   4  17       11.74       11.64      2.51 o 
  -1   4  17       15.06       16.53      2.40 o 
   0   4  17       11.44       15.56      2.62 o 
   1   4  17       19.33       29.39      5.19 o 
 -12   0  18       77.83       82.90      3.72 o 
 -10   0  18       56.74       50.02      3.44 o 
  -8   0  18        0.00        2.52      3.13 o 
  -6   0  18       29.71       37.80      3.76 o 
  -4   0  18        0.46       -2.11      3.03 o 
  -2   0  18       13.01       12.66      3.14 o 
   0   0  18        3.42        6.03      3.31 o 
   2   0  18        2.80        4.31      3.33 o 
   4   0  18        0.22       -0.76      3.54 o 
   6   0  18      268.38      268.68      7.59 o 
 -13   1  18      114.54      105.63      2.72 o 
 -12   1  18        2.51       -0.18      2.01 o 
 -11   1  18       99.28       91.48      2.49 o 
 -10   1  18        5.05        7.48      2.06 o 
  -9   1  18       21.33       18.82      2.28 o 
  -8   1  18       15.08       15.82      2.39 o 
  -7   1  18        0.61        4.50      2.37 o 
  -6   1  18       86.05       89.25      2.67 o 
  -5   1  18       18.29       17.37      2.21 o 
  -4   1  18       76.45       80.44      2.72 o 
  -3   1  18      188.29      209.87      4.41 o 
  -2   1  18       56.56       63.60      2.61 o 
  -1   1  18       10.57       12.39      2.25 o 
   0   1  18      148.39      159.23      4.15 o 
   1   1  18      280.04      275.80      4.84 o 
   2   1  18       15.37       13.43      2.42 o 
   3   1  18        0.02        0.94      2.46 o 
   4   1  18       28.77       31.84      2.66 o 
   5   1  18       27.30       29.22      3.33 o 
   6   1  18       37.36       38.75      3.31 o 
   7   1  18      116.96      122.34      3.86 o 
 -12   2  18       17.25       15.46      2.30 o 
 -11   2  18        4.48        2.53      2.10 o 
 -10   2  18       49.45       45.76      2.49 o 
  -9   2  18       26.57       35.36      2.46 o 
  -8   2  18        5.67        5.64      2.15 o 
  -7   2  18        0.05       -0.43      2.21 o 
  -6   2  18       32.34       33.41      2.34 o 
  -5   2  18        4.57        1.52      2.29 o 
  -4   2  18      502.88      499.03      7.29 o 
  -3   2  18      137.87      145.30      3.09 o 
  -2   2  18       30.19       26.70      2.47 o 
  -1   2  18        9.26        9.02      2.26 o 
   0   2  18        0.38        1.99      2.31 o 
   1   2  18       13.80       16.64      2.56 o 
   2   2  18        0.01        1.58      2.44 o 
   3   2  18        0.38       -0.78      2.42 o 
   4   2  18        0.99        2.76      3.11 o 
   5   2  18       14.42       13.36      3.44 o 
   6   2  18        7.20       10.60      3.73 o 
  -9   3  18        1.16       -2.08      2.51 o 
  -8   3  18       20.11       17.51      2.09 o 
  -7   3  18       15.25       20.68      2.23 o 
  -6   3  18        0.89        4.11      2.00 o 
  -5   3  18        0.01        0.52      1.92 o 
  -4   3  18       13.20       15.10      2.42 o 
  -3   3  18       27.03       20.76      2.24 o 
  -2   3  18        0.99        0.30      2.26 o 
  -1   3  18       10.40        7.77      2.33 o 
   0   3  18       19.69       23.30      3.51 o 
   1   3  18       19.78       16.57      2.85 o 
   2   3  18      166.27      151.82      4.17 o 
   3   3  18        0.24       -0.01      3.25 o 
 -11   0  19        9.48       12.69      3.31 o 
  -9   0  19       79.38       83.18      3.71 o 
  -7   0  19       70.46       75.54      4.45 o 
  -5   0  19      149.12      152.88      6.03 o 
  -3   0  19        0.44        0.58      3.06 o 
  -1   0  19       70.57       80.82      4.27 o 
   1   0  19       10.40        9.44      3.88 o 
   3   0  19       60.05       56.46      4.15 o 
   5   0  19        1.00        4.03      4.75 o 
 -12   1  19       26.25       25.83      2.51 o 
 -11   1  19       24.99       30.00      2.49 o 
 -10   1  19        8.66        9.09      2.54 o 
  -9   1  19       14.26       17.69      2.29 o 
  -8   1  19       10.84       13.53      2.28 o 
  -7   1  19       36.61       38.89      2.84 o 
  -6   1  19      192.35      196.62      3.62 o 
  -5   1  19        8.91        9.17      2.25 o 
  -4   1  19       52.76       56.75      2.55 o 
  -3   1  19      157.67      159.00      3.67 o 
  -2   1  19      183.05      178.07      4.82 o 
  -1   1  19      157.13      162.65      3.38 o 
   0   1  19      111.80      107.96      4.06 o 
   1   1  19        0.02        0.23      2.67 o 
   2   1  19       33.92       38.31      2.65 o 
   3   1  19       37.69       35.93      2.79 o 
   4   1  19      166.28      165.84      3.85 o 
   5   1  19        3.51        7.75      3.38 o 
   6   1  19        0.63        1.63      8.81 o 
 -11   2  19       15.98       15.47      3.89 o 
 -10   2  19       68.02       64.78      3.08 o 
  -9   2  19        3.72        4.17      2.19 o 
  -8   2  19       10.76        8.59      2.28 o 
  -7   2  19        7.60        7.24      2.18 o 
  -6   2  19       33.97       30.15      2.67 o 
  -5   2  19        9.29       10.00      2.58 o 
  -4   2  19       44.87       46.61      2.71 o 
  -3   2  19      515.58      502.17      5.53 o 
  -2   2  19       49.21       50.28      2.60 o 
  -1   2  19       11.19       12.59      2.37 o 
   0   2  19       84.55       81.84      2.98 o 
   1   2  19       20.55       24.96      2.52 o 
   2   2  19        1.76        1.14      2.69 o 
   3   2  19        2.79        0.86      2.67 o 
   4   2  19        5.42        6.21      3.47 o 
  -8   3  19       36.25       35.08      5.01 o 
  -7   3  19       39.83       47.62      2.57 o 
  -6   3  19      100.21       98.06      3.04 o 
  -5   3  19       29.70       29.69      2.61 o 
  -4   3  19       35.70       27.45      2.59 o 
  -3   3  19        2.56        4.28      2.48 o 
  -2   3  19        2.03        4.60      2.54 o 
  -1   3  19       17.41       18.59      2.75 o 
   0   3  19        9.32       12.37      2.87 o 
   1   3  19        0.99        3.06      2.82 o 
 -10   0  20       19.01       16.12      3.53 o 
  -8   0  20      198.84      208.46      8.82 o 
  -6   0  20       16.01       15.42      3.11 o 
  -4   0  20      392.43      374.27      8.99 o 
  -2   0  20        3.63        4.21      3.96 o 
   0   0  20       26.65       23.79      3.65 o 
   2   0  20        0.02        0.12      3.90 o 
   4   0  20        0.14        3.38      4.45 o 
 -11   1  20        1.50        4.55      4.04 o 
 -10   1  20        2.64        6.51      2.55 o 
  -9   1  20        6.07        7.95      2.62 o 
  -8   1  20        0.08       -0.23      2.95 o 
  -7   1  20       47.52       42.79      2.89 o 
  -6   1  20        7.00        3.91      2.73 o 
  -5   1  20       72.74       68.69      3.54 o 
  -4   1  20        1.18        2.01      2.23 o 
  -3   1  20       83.16       72.88      2.94 o 
  -2   1  20       33.59       28.95      2.51 o 
  -1   1  20        0.34       -2.44      2.44 o 
   0   1  20       46.87       51.17      2.89 o 
   1   1  20       22.93       27.81      2.81 o 
   2   1  20       15.02       16.71      2.81 o 
   3   1  20        0.20       -0.05      2.85 o 
   4   1  20       18.65       15.88      2.83 o 
  -9   2  20        0.66       -0.07      2.25 o 
  -8   2  20        0.11        1.41      2.37 o 
  -7   2  20        0.73        0.34      2.23 o 
  -6   2  20        2.98        3.68      2.31 o 
  -5   2  20        0.00        2.73      2.47 o 
  -4   2  20       71.57       68.01      2.90 o 
  -3   2  20       22.81       17.70      2.76 o 
  -2   2  20       64.22       62.82      2.97 o 
  -1   2  20       19.34       18.28      2.54 o 
   0   2  20       31.61       27.82      2.81 o 
   1   2  20        0.01        2.59      2.78 o 
   2   2  20        0.00        0.72      2.86 o 
  -9   0  21       17.36       13.01      3.52 o 
  -7   0  21       27.07       27.01      3.39 o 
  -5   0  21       44.19       41.47      3.62 o 
  -3   0  21      157.26      157.90      4.97 o 
  -1   0  21       13.33        7.64      4.74 o 
   1   0  21        0.25       -0.56      4.37 o 
  -9   1  21        9.08        9.34      2.78 o 
  -8   1  21        2.90        4.87      2.50 o 
  -7   1  21       19.24       14.59      2.98 o 
  -6   1  21       86.85       78.91      3.02 o 
  -5   1  21       74.05       70.18      3.12 o 
  -4   1  21        6.64        8.64      2.22 o 
  -3   1  21       24.34       23.32      2.51 o 
  -2   1  21       22.45       24.24      2.94 o 
  -1   1  21        5.44        3.53      2.53 o 
   0   1  21       36.32       32.89      3.03 o 
   1   1  21        4.28        4.52      2.57 o 
   2   1  21        0.96        5.33      6.14 o 
  -6   2  21        0.86       -2.90      3.37 o 
  -5   2  21        0.78        1.77      2.51 o 
  -4   2  21      166.36      166.55      3.39 o 
  -3   2  21      102.90       83.98      3.30 o 
  -2   2  21        6.48        8.76      2.54 o 
  -1   2  21        0.02        0.68      2.78 o 
  -6   0  22       12.54        8.70      4.18 o 
  -4   0  22      187.77      178.54      6.24 o 
  -2   0  22        9.79       12.74      4.91 o 
  -5   1  22        0.08        4.01      3.93 o 
  -4   1  22       52.53       55.42      3.04 o 
  -3   1  22       87.89       77.39      3.13 o 
                                                 
